# Supplementary material for: De novo assembly and characterization of central nervous system transcriptome reveals neurotransmitter signaling systems in the rice striped stem borer, Chilo suppressalis
Source: BMC Genomics. 2015 Jul 15;16(1):525. doi: 10.1186/s12864-015-1742-7 (PMC4501067; doi:10.1186/s12864-015-1742-7)
Supplement: Additional file 2: — The identified unigenes with putative roles in C. suppressalis neurotransmitters biosynthesis and transport (Table 2 , 3 ). [file 12864_2015_1742_MOESM2_ESM.txt]

>TH-L
atgcattggtctgtttgcaatccaaagtttagttagccttagtagtccgacagctgcagtcgcagacagacaggcttcag
cccgtggtcgtgacacaaagccctcgcagacttacgctagctaagcgcgcagtgaacttcagtttaggcgatacccagtg
gagtgttcaaagctcgaagaaATGGCCGTCGCAGCAGCTCAGAAGAACCGCGAGATGTTCGCCATCAAGAAGTCCTACAG
CATCGAGAACGGCTACCCGTCCAGGCGTCGTTCTCTGGTCGATGATGCTCGCTTTGAAACACTCGTTGTCAAACAGACCA
AACAAAGTGTACTAGAAGAGGCTCGTGCCCGCGCCAATGACTCTGGCTTGGACTCCGAATTCATCCAAGATGGAGTACCT
ATTGGAAACGGCGATAACTCACCAACTGTTGAAGATGGTACCCAACAAGACGAAACTAAGAACGGGCAACTTGCTGATGC
TGACATAGGTGACGATGCTTCCAAGACCGATGAGGATTATACTTTGACTGAGGAGGAAATAATACTGCAGAATGCAGCTA
GCGAATCCCCCGAAGCCGAGCAAGCTATCCAGCAGGCCGCTCTGCTGTTGCGTATGCGCGATGGAATGGGTTCCTTAGCC
CGTGTCCTTAAGACCGTCGATAACTATAAAGGCTGTGTTCAACACCTCGAAACTCGTCCATCTCAAGTCACCGATGTACA
ATTCGATGCTCTCGTGAAAGTGAGCATGTCTCGTAATAATCTACTGCAGCTAATCAGATCTCTACGTCAATCCACCGCTT
TCGCTGGAGTGAATCTCATGACTGAGAACATATCCAGCAAAACTCCGTGGTTCCCGCGTCACGCATCCGATCTCGACAAT
TGCAACCACCTGATGACCAAATACGAGCCAGAGTTGGACATGAACCATCCAGGCTTCGCCGATAAGGAATACAGGGAGCG
TAGAAAACAGATCGCCGAGATCGCTTTTGCATACAAATATGGCGACCCGATCCCTTCTATCAGCTACAAGGAGACCGAGA
ACGCAACATGGCAGCGAGTGTTCAACACCGTGCTGGACTTGATGCCCAAACACGCTTGTCGGGAATACAAGGCAGCTTTT
ACTAAGCTCCAAGAGGCTGATATTTTCGTTCCACATCGCATCCCTCAGTTGGAGGACGTGAGCAACTTCCTGCGCAAACA
CACCGGCTTCACGCTACGCCCCGCTGCAGGTCTTCTCACCGCCCGGGACTTCCTGGCTTCTTTGGCGTTCCGCGTATTCC
AATCAACGCAATACGTGCGCCACGCCAACTCACCTTTCCATACCCCCGAACCCGATTGCATCCATGAGCTACTGGGTCAC
ATTCCTTTGTTAGCTGACCCCAGCTTTGCTCAGTTCTCTCAAGAAATTGGTCTCGCGTCCCTTGGCGCTTCAGACTCCGA
AATCGAAAAGCTATCCACAGTGTATTGGTTCACCGTGGAGTTTGGACTTTGCAAAGAGAACCACCAGCTGAAAGCTTATG
GTGCTGCTCTCTTGTCTTCGATTGGTGAGCTGCTGCATGCGTTGAGCGACAAGCCCGAACTCAGACCCTTCGAACCTGCA
TCCACTTCTGTGCAGCCTTACCAAGACCAGGAGTACCAACCCATATACTACGTGGCTGAAAGCTTCGAAGATGCCAAAGA
CAAATTCAGACGCTGGGTGTCCGCCATGTCGCGACCCTTCGAGGTGCGCTTCAACCCCCACACCGAGCGCGTCGAAGTGC
TGGACACAGTCGACAAACTGGAGACCCTGATCTGGCAGCTCAACACGGAGATGCTACATCTCACTAATGCCGTAAAGAAG
CTCAAGGGCACGCATTTCGAATGAtcaccctacctgacatacacatcaatggttcagtgcacgcggcctagccgcattct
gtatagttagtgatattataagtgtaagacttattggcgtgtgtgtagcgtgtttgcgagtgtgagaccatcggatggta
cttcgttgaatatctttttgtaccttattgtattatttattgccgagttcattgcctgggcctcgtaatctgctcggctc
tcccgattgcccatttaaggagaccgcgctggttaagcgacaccctaactactagtattatttataatttaaaagaaaaa
cactacgagtaaaaaaatggagcaccaaaaagacaaaaaatcaaacaaaatatatgtgtttgagtggaaaaa

>TH-S
atgcattggtctgtttgcaatccaaagtttagttagccttagtagtccgacagctgcagtcgcagacagacaggcttcag
cccgtggtcgtgacacaaagccctcgcagacttacgctagctaagcgcgcagtgaacttcagtttaggcgatacccagtg
gagtgttcaaagctcgaagaaATGGCCGTCGCAGCAGCTCAGAAGAACCGCGAGATGTTCGCCATCAAGAAGTCCTACAG
CATCGAGAACGGCTACCCGTCCAGGCGTCGTTCTCTGGTCGATGATGCTCGCTTTGAAACACTCGTTGTCAAACAGACCA
AACAAAGTGTACTAGAAGAGGCTCGTGCCCGCGCCAATGATTATACTTTGACTGAGGAGGAAATAATACTGCAGAATGCA
GCTAGCGAATCCCCCGAAGCCGAGCAAGCTATCCAGCAGGCCGCTCTGCTGTTGCGTATGCGCGATGGAATGGGTTCCTT
AGCCCGTGTCCTTAAGACCGTCGATAACTATAAAGGCTGTGTTCAACACCTCGAAACTCGTCCATCTCAAGTCACCGATG
TACAATTCGATGCTCTCGTGAAAGTGAGCATGTCTCGTAATAATCTACTGCAGCTAATCAGATCTCTACGTCAATCCACC
GCTTTCGCTGGAGTGAATCTCATGACTGAGAACATATCCAGCAAAACTCCGTGGTTCCCGCGTCACGCATCCGATCTCGA
CAATTGCAACCACCTGATGACCAAATACGAGCCAGAGTTGGACATGAACCATCCAGGCTTCGCCGATAAGGAATACAGGG
AGCGTAGAAAACAGATCGCCGAGATCGCTTTTGCATACAAATATGGCGACCCGATCCCTTCTATCAGCTACAAGGAGACC
GAGAACGCAACATGGCAGCGAGTGTTCAACACCGTGCTGGACTTGATGCCCAAACACGCTTGTCGGGAATACAAGGCAGC
TTTTACTAAGCTCCAAGAGGCTGATATTTTCGTTCCACATCGCATCCCTCAGTTGGAGGACGTGAGCAACTTCCTGCGCA
AACACACCGGCTTCACGCTACGCCCCGCTGCAGGTCTTCTCACCGCCCGGGACTTCCTGGCTTCTTTGGCGTTCCGCGTA
TTCCAATCAACGCAATACGTGCGCCACGCCAACTCACCTTTCCATACCCCCGAACCCGATTGCATCCATGAGCTACTGGG
TCACATTCCTTTGTTAGCTGACCCCAGCTTTGCTCAGTTCTCTCAAGAAATTGGTCTCGCGTCCCTTGGCGCTTCAGACT
CCGAAATCGAAAAGCTATCCACAGTGTATTGGTTCACCGTGGAGTTTGGACTTTGCAAAGAGAACCACCAGCTGAAAGCT
TATGGTGCTGCTCTCTTGTCTTCGATTGGTGAGCTGCTGCATGCGTTGAGCGACAAGCCCGAACTCAGACCCTTCGAACC
TGCATCCACTTCTGTGCAGCCTTACCAAGACCAGGAGTACCAACCCATATACTACGTGGCTGAAAGCTTCGAAGATGCCA
AAGACAAATTCAGACGCTGGGTGTCCGCCATGTCGCGACCCTTCGAGGTGCGCTTCAACCCCCACACCGAGCGCGTCGAA
GTGCTGGACACAGTCGACAAACTGGAGACCCTGATCTGGCAGCTCAACACGGAGATGCTACATCTCACTAATGCCGTAAA
GAAGCTCAAGGGCACGCATTTCGAATGAtcaccctacctgacatacacatcaatggttcagtgcacgcggcctagccgca
ttctgtatagttagtgatattataagtgtaagacttattggcgtgtgtgtagcgtgtttgcgagtgtgagaccatcggat
ggtacttcgttgaatatctttttgtaccttattgtattatttattgccgagttcattgcctgggcctcgtaatctgctcg
gctctcccgattgcccatttaaggagaccgcgctggttaagcgacaccctaactactagtattatttataatttaaaaga
aaaacactacgagtaaaaaaatggagcaccaaaaagacaaaaaatcaaacaaaatatatgtgtttgagtggaaaaa

>DDC
gcaggcggcgcgggcgtagtctgcactgacattcgagccgagcgtactgtgttgttcgctgctcaagttgactcgataat
actagtttataaccaattaacaaaaagtggtctctgtgttctgtgacattgtgcagttttgataacgagcgaaATGGAGG
CTGGAGATTTCAAGGACTTCGCTAAGGCGATGACTGACTACATAACCGAATACTTGGAAAATATCCGAGATAGACAAGTA
GTACCGTCCGTGAAGCCGGGCTACCTCCGGCCGCTGGTGCCTGAGCAGGCGCCGCAGCAGGCGGAGCCATGGACGGCGGT
GATGGCGGACATCGAGCGCGTCGTCATGTCCGGCGTCACCCACTGGCACTCGCCGCGCTTCCACGCCTACTTTCCCACTG
CAAACTCTTACCCGGCCATCGTAGCCGACATGCTTAGCGGCGCGATCGCCTGCATCGGGTTCACCTGGATCGCAAGCCCA
GCGTGCACTGAATTGGAAGTAGTGATGCTGGACTGGCTAGGTCAGATGCTTGGCCTGCCGGAACAGTTTCTTGCTCGCTC
CGGCGGCGAGGGCGGTGGAGTCATTCAAGGGACGGCCAGTGAGGCTACCCTTGTAGCTCTGCTCGGCGCTAAAGCCAGGA
CAATCCAGCGCGTCAAAGAACAGCACCCTGATTGGACCGACACACAGATTCTATCTAAACTTGTGGGCTACTGTAACAAG
CAAGCCCATTCGTCAGTGGAGCGCGCTGGACTGCTGGGAGGCGTGAAGCTGCGCACACTGAGACCCGACAACAAGCACCG
TCTGCGCGGCGATACGCTGAAGGACGCCATCGAGGAGGACCTGAAGAACGGGCTCATACCCTTCTATGTTGTAGCTACAC
TGGGTACTACATCATCTTGCGCCTTCGATGTTCTCGATGAATTGGGTGACGTTTGCAACTCTCATGACATTTGGCTGCAC
GTGGACGCGGCGTACGCTGGCTCCGCATTCATCTGTCCAGAGTACCGCTACCTGATGAAGGGTGTAGAAAAGGCGGATTC
CTTTAACTTCAATCCCCACAAATGGATGCTCGTCAACTTTGACTGCTCCACCATGTGGCTGAAGAACCCACGTTGGGTCG
TAGACGCGTTCAATGTCGATCCACTTTACTTGAAACATGACCATCAAGGTGCCGCTCCTGACTACAGACACTGGCAAATC
CCTCTGGGACGTCGTTTTAGAGCACTCAAGTTGTGGTTTGTGTTGAGACTGTACGGAATTGAGAATCTCCAGAAACACAT
CAGGAAACAAATAGGACTTGCGCATTACTTTGAAGAATTCTGCAACAAAGACGACAGATTTGAAATATATGAAGAGGTCA
CCATGGGTCTTGTATGTTTCAGATTGAAGGGGGACAATGAGATAAATGAAGAGCTTTTGAGACATATAAATGGTAGGGGC
AAAATTCACTTAGTCCCGTCGAAGATTGATGATGTTTATTTCCTAAGACTAGCTATTTGCTCCCGCTTTACAGAGAATTC
TGACATCGACTTATCATGGGAAGAAATAAAAAGTTGTGCAGATGAGGTACTTAAAGGAGTATCCAAAAATTAAacttttc
cattgacctaaatcttcgatcgtcttgcatgtcatatttacaaaaaagcgattgatataaattaaacatcgatgaaatcc
tttctcttgcctagtaaagatatattacacatgacaataatggaaataataaaaagacacatttattgttggttataagt
aatttaataagttgctatttagatagtagaattttgaatgctattgtgataaatatttataaattgatgtaaataaattt
gattgagttacaaataccatcttgttaaaacaaaataactgctatgaagtttaactgaatacgtgtggtatgaaagaatg
aatcatgtaagtcgtgtagttattcctacaccgtctcttcgtcggcctcgctttgtaaaagtattaaagtatatagttta
catattatttctgaattattgaaatacctagactatgctaagttaatgtaactttaatagtttaatggagtaatcaaaaa
ataatttttatattaagttgtgatcatccaatttattaatcataactacatagtatattgaatttccaaataaatatgaa
aactttttcttatttttcaaaaaccttttttaattattcaagttcttctcaaccaattatcttatggtagcgggaattta
taaatatttatatataggtatataaatttcataactccgtttatacatattttacgtgaaactttgtttttgcaaatttt
tgcaatataacgtatccaattattgtaagtaccttgtaatatttgtaacactttatgagacacgcacttttttatttatt
gtgacaataagtttgttatgcatgtaggtacttgtaactgtctatttattatatgtaagatgtgatatacgtagaaattt
aattaaaaataaaactaaaaaaaaagttactacgaaggtacgaatttatgattagtgctattcatgtttttgccgtttaa
tgttccaataaaagaatgagcatttaaaaa

>aaNAT
gcgcgctgcactatttcgcaaccattcaaactcggaatctcgtggcggtcccaccgaggtacgcgggagagccgattcgg
aacgaaccccaatagttcgcgcgaaaagtgacagttctatttttattttatttttataaatccaaaATGGCTGTTACTAG
TGCCAGGCCTCTAGTCAACCTGAAGGAAACACACTTCGACCACGAGAATGCAAGGATTACTAAGTATACGTTGGCCGACG
AGCTGCCTGCTCAGCTCTCGGAGCTGGGTCTGCGCCCTCGCAAGATGGCGCAGCCTGGCTACACCGTCCAGAAGTTGTCC
ATCAACGACATGCAGAAGGCTTTGGATTTCCTTGGGAGGTTTTTCTTCCGAGATGAGCCGATGAACAAAGCAGTCAACCT
CCTCGAGACCGCGGAGTCCAGGTGCGAGGAGCTGGAAGAATATTCGGCCAGCACGGTGGACCAGGGCTTCTCGGTGGCAG
CAATGGATGAGACCGGCAAAATGGTTGGACTAGTCATCAACGGGCTTGTGAGAAGAGAGGAAGTAGACTACACGGACAAA
TCAGAAGACTGTGAAAATCCAAAGTTCAGGCGAATCCTGAAGGTGCTTGGTCACTTGGACCGCGAGGCCAAGATCTGGGA
GAAGCTGCCCCCCACCTGCGACAAAGTCATGGAAGTGAGGATCGCCTCCACCGACTCTTCGTGGAGGGGGCGAGGCCTCA
TGAGAGTGCTGTGCGAAGAATCAGAACGTTTAGCCAAAGAAGCGGGCGCGGGCGCCATGCGAATGGACACAACCTCTGCG
TTCTCCGCAGCAGCGGCCCAGCGACTCGGGTACCACTCCGTGTACGAGATGCCTTATGCGTCCCTCTCATATGCACCGCA
ACCGTCACCACCGCATACCGTCGCTAAAGTCTACATCAAGGAGATCTGAagtaacaataatctcgctacgttatttgcaa
catagaggcattgtattttttattaatcaagaggtttccgaaacataggttcccattaataaatcgaataatgttcgcat
tacaaataaatatagattttattgggattgaaaggactaaaaatgtgctgaaccaaattaataatacaaatatgaatttg
aaaagaaaacgcttagaactgtaataaagtttttggtcattttttttatgaaaagtaatataatttctttgaagtgaatg
aaatgccataataactaagtaatacatgctctttcataaagagactaaagtaaatctgcattatgaactgttgctggact
taagggaaataaaataagccatgcctaaccaaactttcgctttataattggaaactatttacccagttcctttctcatta
caaaaccaaatttattggctaaattatttttactactttttcgtcattattagatagaaatcgttagatcatttggaggt
actttactgtttcatgtagtattcctgtagtgtataaaaaatcgaccaagtgatattccagtactgtcaccctaactaat
tagtaggtaaatataaattactttcatgtctacgtcacattataaacaaaggtcaaaacgcctgcaatattagaaactgc
aaagtcaatgtaacacaaataagcatacgattagatattttcatgtttagttcctcaaaatgtttaagtattattgatgt
gataatagatttaaatttgtatgtgacaattttaacagtacccattgtaagtacatacaatgaattaatgtattacgtag
tacctgtgtcaatcaagtcaattgaattgttggatgtaattgtaaataattttacttacctacccttcaaataaataata
agttttttttttaaaa

>tan
agtataccaatattaggtgtatatatataacgttttagctgctacttctgaagttattgtgagttggactatcggtacga
ataagcggttacgtccgaataactacaacttaatgaaataaccctttgtgaaaatttaagcaatATGAATTGTTTTGTGA
AACACTGTATGCTGTTCTCTCTTCTTTTGCTAGGTATCGGCAATGGTGAAAAGCAAATCGGCAGACGGCGTGCTGTCCCG
GTCTTATACCTCCAGGGATCGCATTATGAAGTCGGCTTCGATGTGGGACGCATTTTCTCGTCGATGATTAAGAACTTCAT
GGCAACATATGAAAATTTGCGAGACTTTGAGAAGGAATACAAAACCCCAGATGGACGAAGAGCGTACGACACAACACTCA
GCAATATGAAGAAAAGATATCCGTTCTACGTGAAAGAAATGCAGGGTATAGCCGACGGAGCTAACGTATCATTCTACCAG
TTGTTCCTATTGCAAATGGATGACCTCATCGGAACTGTGAACGACAACCACATTCCTAGGGACGACACTGGTGGTTGCAG
TTCCGTCGGTTTTAGCACACCGGAGAACTCCATACTGGGGCACACCGAAGATGCATTCAGCGAGACACTCAATCATTTCT
ACATCATGTCGGCACACATAATTCCAACGCCAGAAGACAGGGAGCAGGGGGCTGTAGAGGAAAGATTTTCGTCCCTTTGC
TATGCTGGGCATCTCCCTGGATACACTATGGGGTATAACGGAAATGGACTCGTGTTTTCCATCAACACACTCAGTCCTCT
GGTATTGAAGCCTGGTAACACTCCACGAACTTTCATCACTCGAGCGCTGCTGGCAGCCAAGAGTTTCTACGACGCAGAAA
GAATTTTACTCGACGAAGGTCTTGGAATCGGCAACGGTTTCTCCGTGAACATGATATGGACTGACTCCTGGGGGGCGAGG
CAGCTCTACAACGTAGAAGTAGCTCCGAACCTTAATGCTAATAAGTCGTTGTTGAACGTCCACAAGTACGACAAGGAACC
TTTGGTTCATTGCAATAGATATCAAAGAGCAAACGTCACGGAGGTTGTGGGGCCCATAATAGACAGTAGCGCTGCCCGTC
TGGAGGCCATCCACGCCCATCCTCCACCAAAGAACAGGAAAGACATCGAAGACATCATCTCTGATCAAACTGGAAAGGAA
TTCACGGTCTTCCAAGATCGAGATACTATCATCAAAACTATTACTGCTGGTGTGTTTGACTTAGCGAAGCGGACTTGGAG
TATCTACATCAATAAGCCAAATGTATCCGAGCCAGTTGCCATTTTACCTATCCGATTTCCTATGTTAGATGAAGCACAGT
GAactaaaatgagataataataattattaatgttaatttgataaatcataaatgttattacttgcacttaattaggtaga
tagaatacttcgtttcctaattttaagaaacttttacttatgggttggtcaaagaccacgattttgttaaattttcaacc
atcctaatttcggtttctgtgtatgcctggattataagtatcggccgcacagtcaatgcatataaaattttcatgttatt
aaataaacttaaatgtatgcaaccttgtatgcatattttgcaacgatatttaaaactctagatacaacatcacgaacaaa
atcgtgggcgaaacctgtctaaaaggtacattggacgatccacgaagctccgtaagatgatcgcgcagtctaaaccataa
aaggcattatttaaacattgaaaataacctttaaagcacacaacataaggtcttaattaaaacgcatgtccgagagtaag
ctcgtaaaatttcaatgacttattgctgtatgcggaagaatatagacctcgtttccttgattctacgcgcaattcgttat
atagcaggtacggatcgcgaggtaaagcgactgctttattaccgaccatccatttgaatatcacaaatattttc

>ebony
ccttagtgcggcaatattgcattaaaaaaaattacacagcaattgtcatttgattcgcgagtgcgcggcaaaagttttgg
tgcacggttgaatatatttgacatctttgtgcttgtgcttcatctgtgaagattttcggaattcgaatctgagcATGGGT
TCCCTGCCGCGGCTGTCTGTGGTGACCGGCGCCCGCACCATGGTGCCGGCCGCGCCGCTCACAGAACATCTCTCGCACTT
GGCCAAAAGCGACAGGACCGCTTTGGTGTTTGCAGATGAGTCGGGGACTGTTCGCATCAGTTATGCGGAACTGGAGGCGC
GCACCAACGCTCTGTCCAGGGCCATCGCCAACAGAGCGAAGGCCACTGGCGCGAACAGGGACGGAGACTTCGTGATCGCA
GTCTGTATGCAGCCTACCCACAACACAATAATGGCGTTGCTGGCCACATGGAAGGCTGGGGCTGCATACGTGCCCATGGA
ACCGAGCTTCCCTCAAGCCAGGATATCGCATATCCTGAAGGACGCAGAGCCAGCGCTGGTCATCTATGACGATACTGCGA
ATCCGTCGATGTTTTCTTCGAGCGGGGTGCCGTTCGTCTCCTTCGAGGAGTTGTTCGTGGAAGCCAGCGGATTGCCAGCG
GAGGCGCTGACTGACGGGGAGAGGCTGGCTGCCCTCAGGACCCACGGTATCGCCATCGTCCTATACACTTCTGGGAGCAC
GGGAATACCTAAAGGTGTTCGTCTAACCTACTCCGCCATTTGCAACCGTCTCTGGTGGCAGTTCCGTACGTTCCCATACT
CCAACACGGAGGTGAACTGCGTTTGGAAGACTGCCTTGACCTTCGTGGACTCTGTGTGCGAGATATGGGGCCCCATGTTG
CACGGCAGGACCCTCATCATACTGTCCAGGGAGACCACCAGGGACCCACAGAAATTAGTGCGAGTGTTCAGCGAGAATCA
GGTGCAACGTTTAGTTCTAGTGCCAACACTCCTGCGTTCGATCCTTATGTACCTGTCGTTGAATCCTTCACAAAGACCAT
TGGAGTGTCTCAAACTCTGGGTCTGTTCGGGAGAAACTTTGAGCAAGGAGTTAGCGTTGAAGTTTTTCCAATACTTTGGG
GACCACAGCGGTTACAAGCTGGCAAACTTTTACGGCAGCACGGAGGTCATGGGAGACGTCACTTATTATGTGCTGGAGAA
GAGTGATCAGCTGGATATACATAATACGATACCTATAGGGTCACCTATCGACAACTGCGGAGTTTACCTCCTAGACGAGG
ACATGAACCCTGTTCGTGAACGCGAGCCAGGCGAGCTGTGGGTGGCCGGGCTGAACCTGGCCGCTGGATACGTGGGAGCG
CAGGGAGCCGACAAGTTCTGCGACAATCCTCATGCGGAGCACACTGATTTTAGTAGACTATACCGCACTGGTGACTTCGG
TGTGCTGGAGAAAGGTGTGGTGCTGTATGCGGGCCGCACTGATGCGCAGGTCAAGATCCGTGGCCACAGGGTCGACCTGC
TGGAGGTGGACCGGGCAGTCAGCGCCGTCGAAGGAATCGACAAATGTGTGGTGTTATGCTACGGACTGGATGTTGGTAAT
CCTGAAATCCTGGCGTTTGTCACTACTTTACCAGAGGCGCGTCTATCTGCGCAACAAATTGAGGCTAAGCTGAAGACTTC
GCTTACTCACTATATGATACCGCAAGTAATTGTTATTGAGAGCGTTCCGTTGCTGGTGAACGGAAAAGTGGATCGGCAAG
CGCTGCTGAAGATGTACGAAAACACCAACAACAATGACGACTCCAGCATTCCCCTAGAAATAGACTACACAGGCGTGGAG
CCCGAAGCCCTGGAGGCCGCGCGGGTGCTCTTCGAAACCGTCGGCGAAGTCTTAGGCCGCTCCGCCAGGGGAGCTCTGTC
TGTAAGGGCAGGCTTCTACGAGTTGGGAGGCAACTCCCTGAATTCTATTTACACAATCACCAGGCTCCGTGACAAAGGAT
ATTATATCGAAATCAGTGATTTCATCGGGGCTGCCAATCTTGGAGAGATCTTGTCACATATAACCACAAACTCTGACTGC
GGGGATAAAGTCGACGAAGCCAAGTTTACTGCTGAACCCATGAGGGATGACGACAAGCAGCAGGTCATTGATATGATCGT
GTCCTCGTTCTACGAGAAGGCCGAGTTGGAACAGTTCCTGAAGCACGAGATAGAGACGTCTGACTACGCGCACTGCATCG
AGGCGTGCTGGATCGCGTTATTACAGGCGCGGCTCAGCGTAGTGCTGAGGGATGTGAACGGAAGTGCAGTAGCAGTGGCT
TTGAACTTCGATGCGCGTGATGAACCAGAGATCGAACTGTCAGGTGGACTGGCCAAGATCATGGCCTTCTTGGAGTTTGT
TGAGAGCTCCGTCAGGGACACTATGCTGCCTGAGGGAAAAGGTGCCATCCTGCACTCGTTCATGATGGCCACGGCGTCGA
GCCTCAGTGCGCGCGAAAACGTATCCGCCATTCGCGCGCTAGAACATGCTACCATGCGCGCTGCTCGTGAGCGACGCTTC
CAAGGCGTCTTCACTACCAACACCAGCCCGTTGACACAGCAACTCGGCACTGATGTGCTTGGTTTCCAAACGCTCCTGGA
CTACCAGATCAACCAGTACGTGGACGCCAACGGAGACAGGATCTTTGGGAAGGCACCTGACGACATGAGAGCCGTCGTCT
GCTGGAAACCGGTGGATTGAaactgatcccaagtcgattgcaagtcgaaattttgttggaatattaaactgtactagttg
tatcgctgatatattgcaaaaactgatatattcagtgcttatataaatcagaaataatcaacattattttccaagttcaa
aaatgacgtttttaaaaacatagtgttttgtatattaaagtagtttcctataggtatcaacattttccagtgttacaatt
agttacaatcatataggttacaatggagcatcttaacattacagtgttctaagaacatgaaataattgacaacagatctc
atgtaccgcatagggtacacgaacctggcagaagcgcttcgcattccaatatagggtacactgtactgttaacgtgttaa
cattgttgggtacatatacagactgagttagacctcttcaatatttgatcgaagtcttcagttgaccacatatttaccta
agctaaataattgataacaagtgggtagagtctgtgcggaaagag

>TDC
cgaccgcggagtgcttgcccgcgagtcagccggaggccgccgcgtcgctgacaccgcactcctgcatccgaccaccATGG
ACGTCGACGAGTTCCGTGTTCGAGGCAAAGAGATGGTGGACTACATCTGCACCTACATGAGCACGCTCCGAACCAGGCGC
GTCACACCGTCCGTCGAGCCGGGTTACCTCCGCGCTGCGCTGCCTGCCGAAGCCCCTTACCACCCCGAAGACTGGGATGC
TGTCATGAACGACGTGGAGAACAAAATCATGCCCGGGGTCACCCACTGGCAGCACCCGCGCTTCCACGCCTACTTCCCCT
CGGGAAACGGGTACCCGTCCATCCTTGGTGATATGCTTTCAGCGGGCATCGGCTGTATCGGGTTCTCATGGGCAGCAGGC
CCCGCATGCACCGAATTAGAAATAATCATGCTTGACTGGATGGGGAAGGCGATTGGATTACCACCGGCATTTTTAGCACT
TGAGGAAGGAAGTAAAGGAGGTGGTGTGATAGAGGGTTCAGCAAGCGAGTGCGTGTTGGTATCGATGCTGGCGGCCCGTG
CAAACGGCATCAAGCACTTAAAGCACCAGTTCCCCACGGTGGACGAGGGTCTACTTCTGTCAAAACTCATTGCATATTGT
TCCAAAGAGGCGCATTCGTGCGTTGAGAAGGCAGCAATGATCTGCTTCGTGAAACTGCGCATCCTACAGCCAGATGAAAA
TGGCTCACTAAGAGGGGAGACCTTAAAAGAAGCCATGGAAGAGGATGAGGAAGCTGGCCACGTACCTTTTTTTGTCTCCA
TAACATTGGGGACTACGTCCTGTTGTTCTTTCGACAATCTGCCTGAAATTGGACCAGTGGTGCGCAAGTTCCCTTGTGTG
TGGCTTCATGTGGATGCAGCGTATGCTGGCAGTGCGTTTCTTTGTCCAGAACACAAGCACCACTTAGCTGGAGTGGAATA
CGCAGATTCCTTCAACACAAACCCCAACAAACTCATGTTAACTAGTTTTGACTGTTCCCTCCTGTGGGTGAATAATCGAT
ATTTGTTGACATCGGCCTTAGTAGTGGATCCCCTGTATCTGCAACATTGCTACGATCACACTGCCATAGACTATCGTCAT
TGGGGCGTGCCACTCAGTCGCCGCTTCAGATCGCTCAAGCTTTGGTTCATGCTGAGGAGTTACGGCATCAGCGGATTACA
GAAATATGTGAGGCGGCATTGCGAATTAGCGAAATATTTTGAAAAACTCGTTAAAAAGGACGACCGTTTCGAAGTATGCA
ATCAAGTAAAGCTTGGTCTAGTTTGTTTTCGGCTGGTTGGCGGGCCGGACGAGACGCCGGAGCAAGTGGACGAGATGAAC
AAAAAGCTACTGACGAACATCAACGCATCGGGCAAGATCCACATGGTGCCCGCGAGTGTGCGCGAGCGCTTCGTCATCCG
CTTCTGCGTGGTGCAGCAACATGCCACGCGCGAAGATATCGAGATTGCATGGGATATTATAACGGACTTCGCTACTGAGC
TTTTGGAAGGACCAGACAAAGAACGCGATTTGAACGAAGAGCGCGCACGTCGCAATCGCGCTGCTCTGGCACACAAGCGG
TCGTTCTTCGTCCGCATGGTGAGCGACCCGAAGATCTACAACCCGGCTATCAACAAGACGCCGCCGCCCGCGCCCGTGAC
GCCCTGCTCGCCACCGCCCGCCGCCGCGCCCACCACGCCCGACACGCCTTCCGACACCGATGTCCAACCACAAACACCGA
AACAATCGTCGTGGATCAGTTGGCCTCTTGCTTTCTTCTTCCAAAGCGTTGATAACGATGCCAACGATTTACCTCTAAGG
TTCCGTCACCTAGACACGATGGTGCGCCTGAAGAGCCCCGGCACGGCCAGCCGGCGCGGCTCCTCGCCGTGTCCGTCGCC
GGAGCGCCGCGCGCCCTCGCCATCCACGCACTGAcagcacaaccacctactcaccaacgttaatctgcattcagcgacct
gtattgatgacgaataaattcccgcgcattcatgtttaactggcgttttactataggtagcggcaaactttttga

>T��H
taaattatgtcattataccgtcgtcttcgttcattatcgtctcggctgccgagcgaaccacagctccggctaccacctac
cgaataaaatgtctcaagtctgaataaattggacaaaATGCGTGCGAAATGTGTAGTTGCAGTGTTTTCGACTTTACTAA
GTTGCCATCTCTCGTTCTCTATTTATGAAAATCCAAAACAGCACTTGGCCGAAAGTGAAGCAGTGTTGGACCCGAAAGGA
GAGCTGCTGTTAAAATGGAGAGTGGACTATTCGATTCGGCGGATTCAGTTCGAGATAGTATTGTCACGGAAGGCGCCAGA
ATTCGATTGGTTTGCTTTAGGATTTTCCGACAGAGGCGAACTGAAGAACTCCGACGTGTGTCTATTGTGGACGGATTACA
AGGGGCGTGATCACTTCGAGGATATGCACGCAGATGCTCACGGGAAACTTTTTCGAGACCGGCAGCAAGATTGTGAGAGA
TTCCATTTAAACAGCCAATCGAGAAGTATTGTTTTCGAGCGGTCCTTTGACACCTGTGACAAAGATGACTATGTCATCGA
GGATGGTACCGTCCACGTGGTCTGGGCTCGTGGACTCGACAAGTTGTATTCATCCAAAGGGTTATGTTTAACCGCCACCT
CTTCGAGCGACCATGGCTTTATAAGAGTCAGGCTGTGGACTCCACCAAACCAACCTAAAACAACAGGCCAAGAGCTGAAA
ATCACCAACAATAATTTAAAAGTACCCGAATCTGATACTACTTATTGGTGTAAAATATTTAAACTACCCGATTTTGTGAC
TGAACGTCCACACCATATTACACAATTTGAATCTTCCATCACGAAAGGCAATGAAGGTTTGGTACATCACATGGAATTAT
TCTACTGCGATGCCGAGCCTAACTTGGAGATGCCACTTTATGAAGGCAATTGTTTCGCCAATGACCGACCCGAAATTACC
CGGCGCTGTTCGAAGGTTAAATCAGCATGGGCAATGGGGGCACCACCTTTTGTTTATCCAGGAGAAGCAGGATTGCCACT
AGGAGGGCCTCAAGCAAACAAATACGTCATGTTAGAAGTGCATTACAATAATCCCGAACTGAGAAAAGACTGGGTTGACA
GCTCCGGTATCGTAGTGTATATAACAGCTGATTTACGCCGCTACAACGCCGCCGTTATGGAACTCGGACTAGAATACACG
GACAAAATGGCCATACCTGCGGGGCAAAACACGTTCCCGCTGACTGGACATTGTATACCACAGTGCACCGGCGTGGGCTT
ACCCCCTCGTGGGATCGTAATTTTTGGCAGCCAACTTCACACTCATTTGACTGGCGTCGCTGTTTGGACGCGTCATTTCC
GCCAAGGCATAGAACTGCCAGTATTGAACAAGGATATGCATTACTCTACACATTTTCAAGAAATACGAATTTTACACCGG
CCTGTTAAAGTTCTACCGGACGATTATTTGCAAACGACATGCATCTATAACACATTAGAAAGAGAGAACGCTACGATTGG
CGGCCACGCTATAACCGACGAGATGTGTGTTAATTACATTCATTACTACCCCGCCACCGATCTTGAAGTGTGCAAGAGTG
CCGTATCGAACCTCGCTTTGGAAAACTACTTCAAGTTTGAAAAACAATGGGATAATATGACGATATCTTATGAAGGCAGC
CCTCGTGAAAACTACTTAGCTGTCAACCCGTGGACTCCTCTACGCGCCAACGCCTTGAAGGAACTTTACACGGAATCGCC
GATATCGATGCAGTGCAATAAATCTGATGGGAATAGGTTTCAGGGTGATTGGGAAGGATTACCATTGCCGAGAATCAAAG
TCACATTGCCCATCAAAAACAGGCATTGTTAAataatacccacgtaggtttaagcaatgaataatagccacagtatataa
taatttgttcagtagaacgacgcctttgatctagtggtgaatagcgatgaatacatttttactcgggtttttgctgttgt
gctatttcgtatctacccactatagagtgtagtgtgcacagcacctataaaagcaaaaagggaaaccccagactattgca
ttgtatagtctgcttcgctagaatcaggcatccgtatgaaatataatttcattactctttggtctgtgttataggaatct
cacaaaagcactttcctgctttttcaacgtactatgatcgattatataataaaaacaaaagcagtttaatgcttaaaaaa
tatattattcattatttttcgttaaatattaatattaagcattttaaaaaataaaatacaccataaatagagttgtaaaa
aaaactatattattacatgggtatattctgttttcctttaagtaggggaaggtcgggcaaagtgaccttaagatatttaa
ggctttagcagaaaaagcaaaataaatagcacaaattggtctttatttattggttttacaataaccatcatcagttataa
tcaaacaattatgaaatgcgaataaaatttgataaacaacgaaattattctctttgcccagatccccgggcaaagcggat
acagtactcgggcaaagtgaatacatacattttattgttattaactctatctcctgatcttcagtaaaacaggatagaat
cggcccagtctaagagccgcgctaccagttttcacatatctgtacaaggttgaataggccaacccatactttttagctgt
gttttttaatgagctttgaacaaattaataactgtttgcatgacattttacccttaccccacgagcattattaagttttt
tttatatttatttaccctgtgaaacaaataaaggacattacatgatcgcaagttaataatcaagcaattacggacaaagt
ggataccatactcactttgcccaattaaaaaacttcaaatttcattaaaaaacctaataattctgaccttctgttcaata
tactataaaaacctagttaataagctaacgaatcaaaatatatctaatggtcaagaactaataatactggaaataatatc
aatatacttaccttgcaaaatcagtcttttttcacaaaaatacaaatctccactttgtcagcggcccacgacttggtccc
tcgctcttgtgttttccgcgcactgacccaagatgaccgaacgttacaatagtggcgtgttgaaccacgcacgaataatt
taggagtagtgaggagtattcgcttttcccagtgtattgactttacccggccttcccctacctattgattttgtagttcg
tttactgggcacatgttggatttgcaataaatatgttaacaatttgtaacttacgaaaagaggacaatataaattatcaa
tataataatatgttgataatttagtgataacaagtaaaatgctatagataagtaaatatatattaacagagaccttgtta
acgtaacatttaaggagttctttaaaagttattcattaatttgttataataataaaatttcatattagtacttaatcttt
gtttttattt

>TPH
gcgcacagaggaaggcttgccatacagacgatattacccgctaccATGATACGTAACCAGCAAGAAGACGCGCTGTCCAG
CTCTCCCCCCGATAAGCCGAAGCTGATGGAAGGGGGCAACTACATCCGCGAAGGCCGCGACTCCACCAAATCCACCTGGT
TGCTGTTCTCACCGAAGTCACCCGACAGCGCGGGCAACCTCGCCAAGTTCTTGACAATCTTCTCCAACCACGGCGTCAAC
CTCAGTCACATCGAGTCCCGCTCATCCGTACGGAGGCCCGGCTATGAGTTCATGGTGGAGTGCGAACACGGTGCCGGCGA
TTTCGGAGCTGCCCTCGAAGACCTGAAGGAGGACGTGGGATACTTGAACATTATCTCTAGAAATTACAAAGATAACCGAT
CGGCCGTTCCGTGGTTCCCTCGCCGTATTCGAGACTTGGACAGGTTCGCTAACCAGATCCTGTCGTATGGCGCCGAGCTG
GACTCGGACCACCCTGGGTTCACAGACGCTGAGTACCGCGCACGCCGCAAGTACTTCGCCGATATCGCCTACAACTACAA
GCACGGCCAGCCGCTGCCACATGTCAACTACACCAAAGAGGAAGTCGTCACCTGGGGCGTGGTGTTCAGGAAGCTAACGG
AGCTGTACCCCACACATGCCTGCAAAGAGCACAACCATGTGTTCCCACTGCTCATTGAGAACTGTGGCTACAGAGAAGAC
AATATTCCCCAGCTGGAAGATGTTTCCAACTTCCTTAAAGACTGCACCGGATTCACACTTCGCCCAGTGGCTGGTCTTCT
ATCGTCGCGTGATTTCCTCGCTGGGCTGGCGTTCCGCGTGTTCCACAGCACTCAGTACATCAGGCACCACTCGCGGCCGC
TATACACGCCGGAGCCGGACGTATGCCACGAGTTGCTGGGCCACGCGCCTCTATTCGCCGACCCAGCGTTCGCGCAGTTT
TCGCAGGAGATAGGTCTCGCTTCACTGGGCGCCCCTGACGATTACATCGAAAAACTAGCCACGTGTTTCTGGTTCACCGT
GGAATACGGTCTTTGCCGGCAAGAAGGCAAACTGAAGGCGTTTGGCGCTGGACTGCTCTCTTCCTTCGGTGAGCTGCAGT
ACTGCATGACAGACAAGCCTCAACTGAAGGAATTCGATCCGGAAGTCACCGGCCTCACCAAGTACCCCATTACGGAGTAC
CAGCCTGTTTACTTTGTCGCCAATACCTTTGAGGACGCTAAAGACAAGATGATAAAATTCGCCCACACCATTCCACGAGA
GTTCGGAGTGCGTTACAACCCATATACACAGAGTATTGACATCTTAGATTCCTCCAAGCAGATGAAGGATCTTCTTCGGG
ATGTGCACCAGGAAATGGGTTTGCTCATCAACACAATGGATAAACTATAGgctggcctgtaaaataatgtccagtgaaca
tattgaacgtatatttcttcaagaaaaaagatatacctaatggcgataggcacttccttaataaagtcttaagttgccta
tctaaagttttgtgagattagaagacaaagtgccatttttactattcattcgaaagatatcgctaatttaatcaaaaagg
aaaaaactgtagtttgtctattccctagacaatttcaaagttgtacaattacaactttgaacaaataattcaaaaaccta
attgctatctatgtagatagcgttctatcgaatggatggtttcattgccacatgcaaatatttaaatcgtacttgtctac
ggcaactggctttaacaaagtggtctagaaaatgttatctccctgattagtgtcaaatttattgatcaaatttttattac
ttaagggaattttctgcgtgcaaacaaatgtgctcatgataacagcacaatatagtatttaatttaatttaaagcttaaa
tttaaaattaaggagttccaaatactgcataatctttcaagtgacattgtctcattgtgggatacaacaacgagcaagaa
aaataattaaaactcgggcaatattcatagaagtttaagtttcttatataagtaataataaacaaaagaacacttttctg
aaaacct

>TRH
aggtgttgcaacggatcatccccttcacaaatacctttaaactttaatttctaattaaaaagaaaATGAGTGGGTCAGGC
AAAGGTCTACTCGGACTGTGGCTCTACAGAAATGGTGTCGAATGGCAAGTGAAAAATGAATCGCCCCATCACCCCAAACT
GGGCGAATTGCAAATGGCAGCCCAGCGACCGCAGATTACCGAAGGCGAGAAGATTTCAGTGATTTTCACGTTAAAGAATC
AAGTTGGGGGTCTCGTGCGCGCCCTGTCTGTATTCCAAGACCTGGGCATCAATGTTCTCCATATAGAGTCCCGGGAATCG
ATGACGGCATTAGCTTCTTCGGACATACTGGTGGATGTAGAATGTGACCTGCCGAGGATGGAAGAGCTGAAGAGGATGTT
GAAACGTGAGGTCCAGGACTTCGAGGTGGTACCGCAGTCGGGGCTGGAATTTGCACCACCAACACCCCTATCAGCTGCCA
CCAGCTTTGACTTTGGCGAGATGCCGTGGTTCCCTCGTAAAATCTCAGATTTGGATCGGGCTCAGAATGTGCTCATGTAC
GGCTCTGAGCTGGACGCCGACCACCCAGGGTTCAAGGATCCCGTTTACCGCAAAAGACGCGAGCACTTCTCAGCGCTCGC
CAAAAACTATAAATCTGGTCAGCCGATCCCCAAGGTCCAGTACACGGAATCGGAAATAAAGACATGGGGAATTGTGTTCC
GTGAACTACGCAAACTTTACCAGAAGCACGCCTGCGAGGAGTATCTGGAAAATTGGCCGCAACTAGTGAAATACTGTGGC
TACAGGGAGGATAATCTGCCACAGCTGGAAGACGTAAGCATTTTCTTGAAGCGTAAAACCGGGTTTCAACTGCGACCTGT
GGCTGGCTACCTGTCTCCAAGGGACTTTCTATCTGGACTAGCTTTTCGTGTGTTCCACTGTACCCAGTACATAAGACACT
CCTCCGATCCCTTCTACACACCAGAGCCTGATTGCTGCCATGAGTTACTCGGTCACATGCCTCTACTAGCCAATCCGAGC
TTTGCGCAGTTTTCTCAAGAAATCGGCCTGGCTTCACTGGGAGCCTCTGATGAAGATATCGATAAGTTGGCAACGCTTTA
CTTCTTCACGGTTGAGTTTGGTCTGTGCCGACAACCTGACGGCTCATTTCGCGTGTACGGCGCTGGACTCCTGTCCTCCG
TGGCTGAGCTTCAACATGCCCTCGTGACCCCTGACAAGATTAAGCGATTCGACCCTGACATCACTGTTAATGAGAAATGC
ATCATCACTGCGTACCAAAATGCCTACTACTACACCGAGTCCTTCGAAGAAGCCAAAGAGAAAATGAGAGCCTTCGCTGA
AGGCATACAACGACCGTGCGGGGTACGCTACAACCCCTACACACAAAGCGTGGAGGTGTTGAGCAACGCCCAGAAAATTA
CTGCACTCGTCAGAGAGCTGAGAGGAGATATCTGCATTGTCTCATCCGCTATCAAGAAGATTTCAGCCCAAGATTCTACA
CTTGACGTGGAAACTATTGCGAATATGTTGCATACGGGGTTACAGATGAATGAGAGAAGCCCGCAAAGTACATCTGGAGG
AAGCACGCCGAATTCCGATAGAGGCGCTTCGCCTAAGCCAGAAGATGGAAATTAGagcataaatctacgagcatacagtc
tcaattgcaaatttatagatttcatttctcttaaatattcatgttatcttaactcgttaaatgttttagacaataaatag
attaaagtatcgcattcatccttcatgtttaaactaaactcgttattagaatatttattcttcaattgtttttatcataa
gagttaacatgaaaataatattattgcgaagtagc

>HDC
agcacactgaatttcgcgtcaaagccaaggaaATGGTGGATTACATAGCAGACTACCTGGAGAACATCCGGGACCGCCGC
GTGTATCCTGGCGTGCAGCCTGGGTACTTGCATAAGCTGCTGCCCAAAGAAGCCCCCGTGGCCCCAGAGAAGTGGGACGA
CATCTTCAGGGATGTGGACCAGCATATCATGCCAGGGCTGGTCCACTGGCAGAGCCCACACATGCACGCCTACTTCCCAG
CGCTGACCTCCTACCCCTCCATCATGGGGGAGATGTTATCCAGCGCCATCAACGTACTGTGTTTCACTTGGGCATCTTCC
CCAGCTGGCACTGAGCTGGAGACGATATCGATGAACTGGCTCGGTAAATTGCTGGGTCTACCGGATTGCTTCCTCAACGA
GAAGAACGACAGTCCTGGGGGTGGTGTCATTCAGACGACAGCCAGCGAAGCGACCCTTGTGAGTTTGCTAGCAGCTCGCA
CCAGGGCACTGATGGAGTTGGCTGAGTTAAATCCTGACATGCAGTCCTCCGAACTGCTGGGCCATTTGATCTGCTATTGC
TCTGACCAAGCGCATTCTTCCGTCGAGAAAGCCGGATTGATTGGTTTAGTGAGAATGAGGTACATAGAATCGGATGAAAA
TCAGAGCATGCGTGGTGCCAAACTGGAGGAAGCCATCTTGAGCGACAAAGCTAAAGGATTGGTACCATTTTGGGTTTGCG
CAACACTGGGCACCACGGGGTCTGTAGCGTTCGACAACCTTCGGGAAGTGGGTGAGGTGTGCGCGCGGCATGCTGCCTGG
CTGCATGTGGACGCGGCGTATGCAGGCAGCGCCTTCCTCTGCCCTGAATATAGACATTGGCTGGACGGTGTGGAGCTGGC
TGACTCTTTCGCTTTCAACCCATCCAAGTGGTTAATGGTGAATTTCGATTGCACTGCAATGTGGGTGAAGGATAGCACAG
CTCTGCACAGGACATTCAACGTCAACCCTATTTATTTGAGACACGAAAATTCAGGAAAAGCTATCGATTACATGCACTGG
CAAATTCCTTTGAGCCGTCGTTTCCGAGCACTGAAGCTTTGGTTTGTGTTGAGAAACTTCGGTTTGGTTGGACTACAGAA
ACATATTCGTGAGAGTGTCCGTCTGGCTCAGAAGTTCGAAGCATTAGTTTTGGCTGATCAGAGATTTGAAATTCCTCAAC
AAAGTAATTTGGGTATGGTCGCATTTCGTATGAAAGGTGACAACGCCTTGACCGAGCGTTTGTTAAAGCGTTTAAATGCT
AGAGGCTTCATCCATGCAGTACCAGCCTGCTTTAAGGGAGTATACGTCATTAGGTTCACTGTTACTTCGCCTAGAACCAC
TAACCAGGATATTTTAGATGATTGGAATGAAATAAAAACCGTTGCATCGGAAATACTCATGGATGTATTCGGATCTGAAA
ATGGCAACATTGTCGTACCTAAGAAACCCAGGATCTCATTGAAAGAAACCCGTGAGTTGAATGCGACATTTGGCACAAGT
TTACTCCTCGCTAATAGTCCAATGAGTCCAAAGATAGTGAACGGGACACACGCAGCTATTTGCGACTACGAGCAAGTCCT
GACCTCGTGTGCGCAAACTTTTGCCCAGCTCAAGATGGAGCCTAAGGATAGCCCTGAGATGCGTCGACGCATCCGTGGGA
TTAAGATGTGGGGAAAGAAGTTCTCCTTGGACTCTTGCATGGATATGGTACAAGGCATGATGGTAGAACAATCGTTGCCT
TTGTGTTCAGAGGATGAAATAGAGGACGCCTCTAATGTCAATTAAactccaggatccagtcccggtgaaagatcatcgat
atcatcctcacctgtgacatccagcagcacaattaaacaagataccaactccgactcaaaccagttacaagtgccagcaa
cgccatctaggcagtatcgttcgaaatccgtcgatgtatctctttctggcttacaatacgacgacacgaaaatcactatc
gacatgaagagcaatgaaatcacaataacaccaacaggctccaaaagcatcgttggagaagaaataaagaaaacagtcca
tttcaaggaagccgaagacaaaatgaaaataagtgataaaattggtcaggcatttgaaaacttacaagatggcttacaga
tgctaagcgaactaggtaataacagcaccgaagtcaataacgatgttaatactgatgagttcaatgcaaaattaacaatt
agaggtcctggtagctatattaaaaagttaatacagcagttcagtgaaggaccattcgatagcgaggatgctaagccgga
atctgaaagagctatgccgacacagtctttcaaagatagagctgatgcaatttgtaagaaatgtcttcactataaaggta
aaattagtaagtaaagtgaaaatgtgtaataagcaataaataatcattgaaatcatcttaaacatccaaaaacat

>ChAT
AAAGTATACACTTACCGCGGGTACGGACGGGAGTTCATGAAGTGCTGCAAGACCAGCCCCGACGTCTACATCCAGCTCGC
TATGCAGTACGCCTACTACAAAATGTACGGCTACCTAGTGAGCACATACGAGTCGGCGTCGCTGCGGCGGTTCCGCGGCG
GGCGCGTCGACAACATCCGCTCCGCGCACCACCGCGCCCGCGACTGGGCCGCCGCCATGTGCAGCGCTGAAACACCGCCG
CTGGGGGACTCCACCGAAGACGGACACAAGAAGGTTTCCTTTAACCTCTACGGGGAACAAAAGAAGCTAGAATTGTTCGA
GGAGGCGGCCCGCAAGCAGACCGCCATAATGGAGGACAACATCCTCGGCCGCGGCATCGACAACCATCTGCTGGGGCTGC
GAGAAGCTGCACGAGCGGTCAACGCAGATCTACCACCTGTATTCACTGATGCCACTTATAAGCAGATGATCGAGTTTAAA
CTTAGCACTAGCCAGGTTACCACCACCACCGACGGTACTTTCATGGGTTACGGTGCCGTAGTTCCCGACGGATACGGCGT
CAGCTACAATCCCAAGAAGGACAGCATCATCTTTTGTATCTCTTCCTTCCACGCATCCAGCATCACTAGCACGGAAGCTT
ACCGCCAATCTCTAGAAGAAGCTCTGGATTCTATGAAGCTCATGTTCCAACATAGACAGCCCGACAAATGAgggacaagc
taagtatcttaataatttaggnnnnnnnnnnnnnnnnnnnnnnnnnnnnnnnggggaatttcatttcaaggttttataga
caggaaggtttgatcaaagtaagtagataaggc

>AChE1
cgggacgcggcgcgagggcggcggggctcaggccgggcccagtcagtcgccgccgctcgccgcatccgcacgtcccgcga
gtgctccagtgccctacctaacgctgacactccgaccttcaatccgtgggaacgagacgtctatatcaggtggtgcggca
taggatgtgagatattgcgcccgcgcacgccacgcatgcgccgcgcgcggacatggagtcccggagatagtgccaggtgg
tgattgtgggagtgggcgtagcggcggtATGCGCGTGGTGTTGGCGGCGCTCACGGCGCTAGCGGCGCGCGCGCTGGCCG
GGCCGCACGAGCACCGAGCGCGCCACCACGCGCCCGACCACCCCCTCCACTTCCCCGCGCCCGCGAACCCCGCGCAGCCT
TATCGAGGCCATGGCGAGGCCGTCCGCTACAACCCCGAGCTCGACACCATCCTGCCCCGCGTCGAGGACCACGAGACCTC
CTCCAAGCGAGCCAAGCTAGACGACGCAGAGACCTCGTCCAAACGAGATGATGACCGCTTCTATTCCAATCATGAACGAA
TCGACGACGAAGGCTTCCTCGCCGACGAGCCCCAGCTAGGACCGGAGGACGATGACCCACTAATCGTACGCACTAGAAAG
GGAAGGGTCAGAGGTATCACGCTCACCGCCGCCACGGGCAAGAAAGTAGACGCCTGGTTCGGCATACCATATGCGCAGAA
ACCGATCGGGGATCTGCGATTTAGACACCCGAGACCAGCCGAAAGCTGGGGTGAAGAAATACTCAATACGACGACACTGC
CTCACTCATGCGTCCAAATTATAGATACGGTGTTCGGGGATTTTCCTGGTGCGATGATGTGGAATCCCAATACAGACATG
CAGGAAGACTGTTTGTATATAAACATTGTGTCACCTAGACCGAGGCCTAAAAATGCGGCCGTCATGTTGTGGGTGTTCGG
AGGAGGTTTTTACTCTGGTACTGCCACGTTGGATGTATATGATCCGAAAATAATGGTTTCCGAGGAGAAAATTGTGTACG
TGTCCATGCAGTACCGTGTCGCCTCTTTGGGTTTTCTTTTCTTTGACACCCCTGATGTACCTGGGAATGCCGGTATGTTT
GATCAGCTTATGGCATTACAGTGGGTCAAAGATAACATAGCATATTTTGGTGGTAATCCACATAATGTAACCTTGTTTGG
TGAGTCATCGGGAGCGGTTTCAGTTTCATTACATTTACTTTCACCTCTTTCAAGAAACTTGTTTTCTCAAGCGATTATGC
AATCAGGGGCTGCCACAGCACCTTGGGCGATAATATCCAGGGAGGAAAGCATTTTACGAGGCACACGTCTAGCAGAAGCT
GTTCACTGTCCTCATTCATTAAAAGATATGGGCCCAATGATTGAATGTTTAAGGAAGAAGAGTGCTGACGAACTAGTCAA
TAATGAGTGGGGTACATTAGGAATTTGTGAGTTCCCATTTGTTCCAATAATCGATGGATCGTTTTTAGACGAAATGCCTA
TACGATCTTTAGCTCATCAGAACTTTAAGAAAACGAATATTTTGATGGGCTCAAATACAGAAGAAGGATATTACTTCATT
CTATACTATCTCACAGAACTATTCCCCAAAGAGGAAAATGTTGGTATTACAAGAGAACAGTACCTGCAAGCAGTGAGGGA
ATTAAATCCATATGTAAGCGATGTCGGCAGACAAGCAATCGTGTTTGAGTATACTGACTGGCTGAATCCAGAAGATCCCG
TGAGAAACCGTAACGCTTTGGACAAAATGGTTGGGGACTATCACTTTACGTGTGGAGTAAACGAGTTCGCTCATCGGTAT
GCTGAGACTGGAAATAACGTTTACACATATTATTATAAGCATCGGAGTAAGAATAATCCCTGGCCATCCTGGACAGGTGT
GATGCATGCGGATGAGATCAACTACGTGTTTGGGGAGCCGCTAAATCCCGGAAAGAATTATTCACCAGAGGAAGTAGAAT
TCAGCAAGCGTATAATGAGATACTGGGCCAACTTTGCAAGATCAGGCAACCCGTCCCTAAACCCCAATGGTGATATGACG
AAAGTGCACTGGCCGGTCCACACTGCCTTCGGCAGAGAGTACTTGTCGTTGGCAGTCAACTCGAGCGCAGTGGGCCACGG
CTTGAAAGTGAAGCAGTGCGCCTTCTGGCAGAAGTATCTGCCACAACTTATGGCAGCAACGACTAAGCCCGAGCCCATTC
AGAACTGCACAAGCAATTCCGGCACTCGACACTATTACGGTGTCACCAGCCTCAGCCTCGTCACTGTCTTCGGTTTCCTT
CAACCCACTATCTTAAAGTACATCATCATATGAaggactttcaaatttagtagcgagccattctaatcactcagttatga
atttgcttgttccaaaacgactgcaagtctaatgagatgcgcaatataaacggaacgagtacaacttatcttcgctatga
ctcgattgcttgttcatacgaagtattctttcaatactcttatttaatacgaaaaaaaaacacttaagaatacgagcaaa
ctctcagttacttctgaagataatttattctggttctcatttaatatgcgcaaactgtcttgtattataaattataaata
gtatatgtgtgtatattttgccgtcttatgaatctctgggatatttttattactgacttatttttatatgtaaaattata
gaaagtatattttaattataagccacctcaagtgttatattgcgcttcgagatctgatgcagcagtatctattgagaact
ggtcggtgatttccaactctctattggatactgcgaaatcgatcttaagtccattaagtattcgtctagagaagtcgcta
ttaagttctataactaaatcgtaaggaatgtaaaatttatcgtttatgaatgaatgttatatttaaagaaaaggagtgat
gcctccaacaacatatcacttgtttataacaaattatagaattatgtagacgtaattttgtcatagtatgtaagcatcta
catatctctttgaagtaggtaccataaacacttggaatggatatgtgtttgggcggtcttgagatggattaagaaaatat
gcgacggcggcattagcgtactagctgtgttctctttgtctggaccatgggatgcatagcgtgtaactgtgctaagttgg
caactatgtcttcggaatctttggagaatgatattgctagcgtaatcgtgatggagtctaggaatgagtagtcgagtgaa
gatgttagctttaacgcctctattgcaaacaaatcacgcaaagcatagagatgtttaagttcattctagccttagaataa
gtataagagtgtaaagctagatcatttcacaactcagtagcggaccaatattagaaagttgtacgtgtaataatggttcg
tgtatagcggatatgggggatgatgatataattgtaaacaaaactgaagaataacgttttaatagaaattatacaaaaat
ctccctgataggagtcagataagaagtgaatataaaccacaaatgtgatgaagttcatacagttttagaaataaaattgg
tgacagtaatcggtaaatgtataattggtacagtgagagatgtacagttcttagtatactactgaatgtgttaatgcata
caaaattagtaccttattgtttagggttgatacatctagtttagagagcgtagattccatcggttcagctttcgaatatt
ggtgtaaacagtttaatagatgaatctttacaattcaagatttacgataaaacaatttactagatcaatacgataacttg
aaattgatacttgacaaatcttgcaacagccgtatcacggacaaatgggctttcctttgttgtacataatgtatgagtgt
tagacgatgtaggtattcttcgtaatatggctccttgatttatactgactcgattgaaaatttgctttagggtatttcct
ggctgtaagctaagattaataataacgattacgacctgttgtgaaagacgatacttcgtaagtaaagttacattgtttag
tgtaagtgctttggttttgtttgttttaggagtcgtacataatcgcgtgcgcacgagcgtaccgtttcattcgctgatgt
tagatgatgtaatatagtgtgtcatattcacaatgttctagttcacgtttgatgtttcacggactacgcttattttaacc
tgcgtatataaacctaaatagagtgcctcttgttcacttttatatatattgatatataacactaatatataggtgatact
tgtagctgtagtgaagcgttacgtctttttaaagtatctgcactgtttcgttttcttattattatgtgataaatggccaa
cgaaagaagggtagtgccaaaagaaaaaaaatggaactaagaatgtgagattgacatttacatttataatagtttgatat
gtattttaggtttggctatattttattcctcgaaggggaaagtttatataatattaaataatgataatgtagacgtacga
aattacgattttagctttaaaacaacactctttttacatttacaatacaaatattcattttcttcttagaatgaagttta
gtcaaacataaatgcatatggagtatttatttgtaaatgtacttatattttgtttataataatttagttagtaagactat
ctaagtctaattaacagcataacaactaccacatgaaatatgaacatcacaaagaccttgttaattaatataccgttata
tatagaattcgatggcgaaatgtgcttataaacttattccttggtttagaaagttgagtttataacaaaatttattaact
tcaattaaagaatgtacagaatattcattatgataaagtatttgaaattgttcaatgtttatttttcttgagaatgcagt
aactccgcctactgttttgttgttatttgccacaaattttgatgcctgttcttcactttgctattcgtgtttgctatttg
taa

>AChE2
cgtatttctaccacccctccctaccgaccaaggtcatcattacgcaatttgacacctgttgtgtgtacataaagtacaac
gttgatgtgatcagaaatgtgcttaaacaagaatctcgtaaagctcgtggagtactttcaattgcgttcatgtgaatttc
gttagagccagttcgcatcattaaaaaattcgaaATGAGCCGCAACATTAAAATTGTGTTTACAAAACTCTTGCTGTGCT
TTTTTGTGTCTGGTGCCTTTGGAAGATCATGGGCAAACCATCACGACACCACAACGTCGACGACGCAAACCACGCCGACG
ACAAGTCCACTCCCTAAAAACATTCACAGTGATCCTCTCATAGTGGAAACTAAAAGCGGTCTCATTAAAGGTTACGCCAA
AACGGTAATGGGACGAGAAGTTCACATTTTCACCGGAATACCGTTTGCCAAACCACCACTTGGCCCACTCAGGTTTCGCA
AGCCGGTACCAATAGATCCATGGCATGGAGTTCTCGAAGCTACCGCTATGCCAAATAGTTGTTACCAAGAGAGGTACGAA
TATTTCCCAGGGTTCGAGGGGGAGGAAATGTGGAATCCGAACACAAATATATCAGAAGACTGTTTGTATTTAAACATATG
GGTGCCACAGCATTTGAGAGTTCGCCATCACCAAAAGAAACCCCTGACAGAAAAGCCAAAAGTGCCAATATTAGTGTGGA
TATACGGCGGTGGTTACATGAGTGGCACAGCTACGCTCGACTTGTACAAAGCTGACATAATGGCATCCTCCAGTGATGTG
ATCGTTGCTTCCATGCAGTATAGGGTAGGAGCGTTCGGATTTTTATACCTCAACAAATATTTTTCGGCGGGAAGTGAAGA
GGCGCCTGGTAACATGGGTTTGTGGGATCAACAGTTGGCTATCCGCTGGATAAAGGAAAACGCTCGAGCTTTCGGGGGTG
ACCCGGAATTAATAACACTCTTCGGAGAGTCAGCCGGAGGTGGCAGTGTGAGTCTGCATATGCTCTCGCCTGAAATGAAA
GGGCTGTTTAAAAGAGGAATCTTACAGTCTGGTACCTTGAACGCTCCCTGGAGTTGGATGACGGGCGAAAGAGCACAGGA
CATCGGCAAGGTTTTAGTAGATGACTGCAACTGCAACAGTTCTCTATTGACTGCTGACCCGAGCTTAGTTATGGACTGCA
TGCGTGGAGTAGACGCGAAGACAATTTCTGTGCAGCAGTGGAATTCTTATACTGGTATCTTAGGGTTTCCGTCGGCACCG
ACAGTTGATGGGGTTTTTTTGCCAAAGGACCCTGACACGATGATGAAAGAAGGCAATTTTCATAATACCGAAGTGCTTCT
TGGCAGTAATCAAGATGAAGGGACGTATTTCTTACTCTACGACTTTCTTGACTACTTCGAAAAAGATGGGCCCAGTTTTC
TACAGCGAGAGAAGTTCTTGGAGATCGTCGACACGATTTTCAAGGAATTTTCCAAAATCAAAAGGGAAGCCATAGTTTTT
CAATACACTGACTGGGAGGAAATCACAGATGGCTATCTAAACCAGAAGATGATAGCTGACGTGGTTGGCGATTATTTCTT
CGTGTGCCCCACCAACTACTTCGCGGAGATCTTGGCCGATGCTGGGGTGGATGTCTACTATTACTACTTCACCCACCGCA
CCAGCACGAGTCTTTGGGGCGAATGGATGGGCGTGATGCACGGCGATGAGATGGAGTACGTGTTTGGCCACCCGCTAAAC
ATGTCGCTGCAGTACCACACTCGCGAGCGGGACTTGGCCGCACACATCATGCAGTCCTTCACCAGATTCGCTCTGACCGG
TAAGCCACACAAGCCGGATGAGAAATGGCCCCTGTACTCCAGATCCTCGCCGCACTACTATACGTACACAGCCGATGGCA
CCAGCGGCCCCGCAGGACCCCGGGGACCGAGGGCCTCCGCCTGTGCCTTCTGGAACGACTTCCTGAACAAACTCAACGAA
TTGGAGCACGTCCCCTGTGATAGAGCAGTGACGGGCCCCTACAGTAGCGTAGCAGGCACTACCCTGCCCATACTGCTGCT
CACTGCCCTCGCTACCAGCGTAGCCCTGTAAgctaaccagtattccagcccccccccgatggacgctaaacttgtgctaa
ttgaaaccagcgcaaacccaatagataggcaaaatgaggttgaaatattttttacgtaacatttcagttttaaacggaat
agaatttactagagg

>GLS
ggggaccaaattagttgcgaagtaatattgtcatatcataaagcaaacactgggtattaaattctctcaaccaagtatat
tcattgcagacatatttgcgtttaagattgtatgacaaatatatcgcaattaaaacttagatagcaattgaaaatttcgc
ctgaaaaaacgtgactggcgtgacgtaacgtgattttctgacgaaggctcgccattctcaggtaaactgtcagtgtaaac
agtaacagataaacgacagataggctgtgggcgggagttgggccagtcagtaacgcgtgcgcgacacagctgatcggtgg
agcgcccgcgcgaacctgaccctgtttcgcaaccgaccgtcatctgctccggcagtcacccacaaaccgagccATGAGCA
CCCGCCAACTCCGCCGGCTAGCCGCCGCTACTAGGCCGGCCTTCCAATCTCCATGCCATTGCAACAGGCATTACAGTCAA
GTGAGACCCGTCTATATAATAGATCGCCATGATAAATGGCGGAACTCAGCTCCTAGTTTCTACGCCGTGCAATCCATCGA
TATGAGAACATACTCGTTCGTTCACAACATTGATCCCATAATGGTTAGAGAAGGAACTCACAAAAATGCTGACGATGTTC
TATTTGATATGTTCAAGAATGAGGACACGGGTTTATTGCCAGTTGGAAAGTTTTTGGCCGCCCTGAGAACAACTGGTATA
AGAAAAAACGATGCCAGAGTGAAAGAAGTAATGCACAATTTGTACAAAGTCCACAAAGAACAGAACTTCGAAGGCGGGTC
ACCGGAGACTCTAAAGCTCGATAGAAAAACTTTTAAAGAGGTGATTGCACCCAACATTGTACTGATAACTAGAGCCTTCC
GAAGCCAATTCGTCATACCAGACTTCCAAGACTTTATTAAGGATATAGAAGAAATGTACTGGGCAGCCAAAAGCAATACT
GATGGGAAAGTTGCAAGCTACATACCACAACTAGCAAGAGCTAGCACTGAAAATTGGGGCGTGAGTGTTTGCACAATAGA
CGGCCAAAGATTCTCCATTGGTGACGTGACAGTTCCATTCACACTACAATCGTGCAGCAAGCCACTGACGTACGGGATGG
CGCTTGATACTCTGGGCCCAGATGTAGTACATAAATATGTTGGCACCGAGCCAAGTGGAAGGAACTTCAATGAACTCGTC
TTGGACTATAACATGAAACCACACAATCCCATGATCAACGCAGGGGCAATTTTAGTTTGTTCATTATTGAAAACCTTGGA
CAAACCTGAAATGACTCTCGCCGAAAAATTTGATTACGTCATGTCATTCTTCAGCCGCTTGGCCGGTAATGAAGTGTTAG
GTTTCAACAACGCAGTATTTTTGTCTGAGAGAGAGGCAGCTGATAGAAATTATGCGCTGGGATTTTACATGCGTGAACAC
AAATGCTACCCAGAGAAAACGAACTTTAAAGAATGCATGGATTTCTATTTTCAGTGTTGCTCCATGGAAGCGAACTGTGA
TATTATGTCAATAATGGCAGCCACATTAGCAAACGGAGGAATATGTCCCATAACAGATGAAAAGGTTCTGGGGCCAGATT
CTGTTCGTAACGTGTTATCGTTGATGCACAGCTGCGGAATGTACGATTATTCTGGGCAGTTTGCCTTCAAAGTTGGTCTA
CCTGCAAAATCAGGCGTGTCCGGCGCGATGCTCATAGTTGTGCCCAACGTCATGGGAATTTGCACGTGGTCGCCTCCTCT
CGATCCACTTGGAAACAGCTGTCGAGGCCTTCAATTCTGTGAGTCACTGATAGAGCGGTTCAATTTCCACAAATATGACA
ATATTCGTTATGCAAGTCATAAAAAGGATCCTCGACGCTACAAATTCGAGTCCACTGGCCTTAGTATCGTCAATTTATTG
TTTTCTGCAGCCAGCGGTGATCTCAGCGCCTTAAGAAGGCACCATCTATCCGGCATGGACATGACTCTATCAGACTATGA
TGGGCGTACGGCGTTGCATCTGGCTGCGGCAGAAGGTCATCTCTCGTGCGTTGATTTTCTTTTAGCTCAATGCGGCGTGC
CTCACGACCCCCGCGACCGCTGGGGTAGCCGCCCGCTCAATGAGGCTGAAACCTTTGGCCACACAGCTGTCGTACAATAC
CTTAACGAATGGGAGCGAACGCATCCTTTAGACAAAGAAAAAGATGCAACAAACGCACCTTCATCGGTAGACGAAATTCT
CGAAGTGAAACCAGACGCTAATGATGCTGTAAAAGATCCGAGCATTCAAGAGATTGTTTCGAGGAACGGAGATAAAGTAC
AGTAGaatctcatcttaggaaagagcaatctcattgataagagcacattagatctctaataaattgttttaggtagaata
taaaaatttacacagactttaaatcaaatattgcatttcgaaatttaaatcgataatgttagatgataaaactataattg
ccatctcaaagagagtacagtagttttttaaattatttaaaaaaaatgctttgactattatgctgctcatttgtaagggc
attcgtagaagtaatgatgcttacaaaatattaaacaaaaaacccaaaggttataataacattccattaaaagataaaat
aagagaagtagggcatagctgaattcccgttcggcttgagagcccgtctggagtaaaataaatctactttgtggaggtgt
tgctgttagtggctaaatttccagggttccacagagtagagagttgggttcaggctagagtgatatacctactatactac
caccttcaactattttcgcgactgaactccacttacactcaacttcggtagggtagggtaatttgctgcgccttgtataa
aaaagtccttaggatttaatatgtaatgtttaacagaatataaaatgtttattctaaacaatatcctacacaggaatgtt
atgtgttaccagacaataaataaatatttaaatattaaaatttatgattatgatgttacttctatattagtaagtgttgt
ccaaatacaattatggtgtca

>GS1
attaagaactgtcgactttcatatattttgtttgtaatatttgacgtttattgtgatagagagtgcaagaaaactcagtg
tggtacaaaattcttgtggaaattttaaatttattggtaagtaaaaaaagatttcaaaATGAATAACTTAATTAATTGCG
TGCGTCTACAAAGATTCGCCAACATCATGGTTATACCCAAAAGGACAATGTTGAAACATTCAATAAATCATATTATGGAC
AAAAAAGTCTTAGATAGATACCTAAGACTTCCAAACGCTTGTAATAAAGTTATGGCTACTTATATATGGATCGATGGATC
TGGAATAAATATGAGAAATAAAGACAGAATTCTTACCTGCGTGCCATACTCCGCTGAAGCAGCTCCAAGCTGGGCTTTCG
ATGGTAGTTCCTGCGGAATGGCTTCTACAGATAATTCAGACACTCAGTTAAAACCCATAAGCGTGTGTAAAGATCCATTT
AGAATGGAACCACATGTTTTGGTCCTCTGTGAAGTATATGAAGGTGGTAGTGGTAAGCCTGCAGCTACAAATCATAGGAA
TTTTTGCAATAAACTCTGTGAAATGCATAAAGCCGATGAACCTTGGTTTGGGTTGGAACAGGAATACACTATGCTAGATG
TAGACGGCTGGGGCCTGGGCTGGCCTAAGGGTGGTGGTTTTCCCGCAGTTAAATACCAATATTCATACTGTGGAGTAGGA
GCAAAGTATATTGCAGGGAGAGATATTTCTGAGGCTCACGCAAGATGTTGCCTTTATGCTGGTCTTGATTTTGAGGGAAC
TAATGCCGAGGTCATGTTTGGGTGTTGGGAATGGCAGATCGGAACTTCTGTTGGGATGAAGGGCCCCGATGATATGTGGA
TGTCCAGGTTTCTCATGTCACGAGTAGCTGAAGATTACGGTGTGGATATCACTTACCACCCGAAACCTATGGGGATGTTG
CATCCTGGTGTAGGAATGCATCATAATTTCAGTACAAAACGAATGCGGTCCGATGGTGGCTATCAGTTTATAGAAGAGTG
TATTAAACGGTTGGAGGCAAACCACATGAAACACATGAAAAACTATGGTAACGATGAAGCCACCAATAGGATGAGACTAT
CTGGAAAATTTGAAACAGCACCATTTGATAAATTCTCATGGGGGATAGCCAACAGAAAAGCTTCTATTCGACTACAAAGG
AACATCAAGAAAAAAGGCAAAGGGTTCATGGAAGATCGTAGGCCAGCTGGAGATTGTGATCCTTACCTTGTCTGTGGCCT
GTTGATGGAGACCTGCTTGGGAGGAGCCTCTGGTGGTGGTAGTGCTAAAAAATGCGATCCTTGCAAGAAGTAAattgata
tagatttaactttgtaccg

>GS2
atgtgaagatagaagataacccagtcaatctctaaccgtcccactgtcgcaattgaagcgtgactgcctgtgctgtgaac
cgcaatcacactaacgataataacgcgcgaactgcatcgcgcatctcgaattcatcattgaataagagcaataaagaaat
acaaacATGGCGGATGTGAAGATAGAAGATAACCCAAAAATATTATCGGGGCCGGTGTTGACCAATTCCCCGAATGCAGT
GCTGTCGAAGACCTTACTCAGCAGATATAACGACCTGCCGCTGCCCGCTGACAAGATCATCGCGACCTACATCTGGATTG
ATGGAACCGGCGAGCACCTCAGGTGCAAGGACCGCACCCTCAGCTTCATTCCTAAAGTGCCTAAGGAATTGCCTATATGG
AATTTCGATGGCAGCTCCACTGGACAAGCTGAGGGCCACAACTCTGACACATTCCTGATTCCTCGGGCCATTTACAAGGA
TCCGTTCAGACGCGGCAACCATATCCTAGTCATGTGTGATACATACAAATACAACATGGAGCCTACAGATAGCAACAATC
GTGTCAAGTGTCAAGACTCATACGACAGGTGTAAGGATGAGGAGCCGTGGTTCGGCATCGAGCAGGAGTACATCCTACTG
GACTCTGACCTCAGGCCCTTCGGCTGGCCCCCCGGCGGCTTTCCCCCACCACAGGGCCCGTACTACTGCGGCGTTGGTGC
CAACAAGGTGTTCGCCAGAGATCTAGTTGAAGCACATTACAGATGTTGTCTGTTCGCTGGCGTGCCAATATCGGGCACCA
ACGCGGAGGTGATGCCCTCCCAATGGGAGTTCCAAGTGGGGCCCTCTGTGGGCGTCACGGCCGCCGACGACTTGTGGATG
GCACGCTACATACTGCACAGGCTCGCCGAGGAGTACGGCGTCATTGTGTCCTTCGACCCGAAGCCGGTGCAGGACTGGAA
CGGCTCGGGTGCACACACTAACTTCTCCACCAAGAAGATGAGGGAAGACAACGGTATTATTGAAATTGAGAAGGCGATAG
ATAAGCTTTCAAAGGTGCACATGAAGCACATTAAAGTGTACGATCCTCGCGGTGGAAAGGACAACGAGAGGAGACTTACA
GGACTACACGAAACAGCCAGTATTAATGACTTCAGCGCGGGCGTAGCGAACCGCGCGAGCAGCATCAGAATACCGCGGAA
TGTGGCCGAAGATAAGAAGGGCTACTTAGAGGACCGCCGGCCCGCGTCCAACTGCGATCCCTACGCCGTGGTGGATGCGC
TCATGCGCACCTGCATCCTCAACGAATAAcacatgagccgcgtacagcgcgccccttacgcaccacgtgtccacatcaac
aatccacaaccgcacgcaaaccaacacagaaccttattgacgacggaccactcgaacacgtcatgtagccaatgcaaacc
gggattactgtaattgataggcagatatcagtgacaaatgttattctcgtattcgtgtttgctatttgtggataaagaaa
tgaaaaggtgtgctgctgtcaaattaataaatagcaaacacaaattaccttatgaagatctggcgttactttattatggc
aaagcttttgggtaaaaccgtgcgcaggagacgtttttgtatgtatttatttaaaattgttactgcggcgcaggtacgtt
gtctattgctttgtacaagatgtttgccatggatttttctacaataaacaccgattgactccgtgagtaatataaaaaat
aataattaaacgactagctagcgccagtcttagagcggctgaaattaaatttcgtcactcaggatgagtaacttcctacc
actgaaagaattttaaaattggttcacttgttctatagaaaacttcctacaactaaaagttgcctcttcttttttataat
atcttaatggtacaaaagtgttcaaaaagataatatgctaataaatctaagcggtgttcattgtatatcagttatcaata
agcatccgtaacgaattttgttgagaatgcagatttatagagctaaggattccataaaatacagtggtaaaatttttgtt
ctgcgataaatattgacgaagttatgaccaaattattaaacgaattttcggctggcagcgtggtgactgtgacgccacag
cgctctagcactcgggagtgtgcaggcgcgggcgtgcatagagacactactaaagttcgaccggagtgaaccacgatcga
gctctgtggcgtcacacgttccggccgccccggtgtatattggctaccataaaattagttataaaatcgcaacgaatgaa
ccgatttcgatgatgtaaaaagtatattaataaaaagcttattaggtcataactgttgatttggatttgctgacctagta
atgatcctcattagataggtagttaaattagacaaacgaggtgactttttcatagccttggtagagtttgttatattgtc
acgcacagtctaagtaattatttgtatgactgttattaatgtgcagagattttttgttgcgaatataaaacgggtagctt
taatagtgactttacgtcagtggaatatggccaataaacctaatgtacctagatagaacattatttagtatttattgcct
tatgacttatgaagaaacagctgataccgacacgtgtataaaggtagcgatatacaaaggaccacataagatattatgaa
atatacctattatagttatcatatgtaatttttacgaatattaggtaggtatgtgatatttaaaattaattgttactttg
atgttaaatagtttatttgtatacaaaataaccacatatcattatttctaacatgttcatttaaaacctgtagatgaata
ttagttaagtgtaagacttttcttaataacacacattcaaaaagcagttatgttatgacgtatgatttggaatagataaa
atttagttatttatatgataggagaatgtaaactaattgaaatcgttacaaaatgtatgagattaaaggaattctgcttc
aacaaaattctgaagaggcactgtttgaaaaatttgttcaaagtatgtaggtacctacagcattttgatgataaagcact
atatgttagcgacagagtacatataagcacaaattagattagtccattaatatatttatacttattattatatcgggaat
attatattttttttagcatgcgtctgaataatggattatgtagtaaatgtatgtgattatgttaaaattgtaaacttgat
gttataagaaataaacaatactttgttgtatgtaatcaatttatttactttcgagtattatttcattttcgttttaatta
ttaaaacagtagaacaagagtgcaggaccgatcgatgtggagatccttgggagagaggcctatgctcagcagtgggcgtc
atacggctgatatgatgatgatgatgatgtgtgttattttgagaaagaccaacgatgtgcaatgaattttactgtacagt
atttgctgttttactatatttttcaggtttacaaataataagttgtacatttaattgtttcctttgttgccgtgcacaca
attgattttatggaacatctcttgatgacagaatttcatgcaatttcattcaattcgtggcagaatgtatgcaataagta
ttgtttagcagtacttgtttgaggaatgataatatgaatagacacgtaaaattaaatttaactctcttaaaaacacttgt
tttgtaacggtcgtactcagagaccttaattatcttttaagtttgaagctgtcactttttatgcataaacaatagacaac
acgtctcttaatcaagacttcataaataaattaatgtctctgagtcaattaaatattaatagttatttaacttatcttat
actgtacatttaatctgatatatttacttaattacaaaatcagctgaagctggccaactactagtaagtaggtaaataag
gtaacatatagctacttaattcttaaaatttactttattcttaaatacgctttttcattaaatcaatattcaaaagattt
tgtgtcgaattttaagatacattattctattaaaattattgttgcagctagtaatctgacttgacaggacaataaaaaat
caagttacgctaaactgttttcgaccttgtttagttacatgtttttttataaatattttttgtcattatcatattgttat
gattggtctatagtcctatacgattatcgattgtaatatttaatgaatgaatcgtaagacaataaaattaaacaatcgtt
ttcataatggaattgatacttttcttacaagtaggatttaatttttgaatgtattttcgcacctggtaaaggcagatact
ttgtatcagccaaagcttagatggtcatataattaattacaactaggtaaactcatatacagcgatcttaagcgtatttt
ttaaaattacaataaaattatgtaaacggtaacgttttaatttcattgcttgattagacttactgcatttgtatcttact
gttattgtacatcagtattcgcatgtgatttgttaaaatattccatattttagtgcattgttatattattacgaaaaaca
aattgttagttcattttattatttaaatatcttatgccaatatttgtctcgtcttattcgcaacgcaagcacttacatgt
ctgtttatatttgctatttgttgctttgacaacagtatatccttatcatgctctatagggaatgaaaagaagaggattta
tcaaaattacaaacagcatatacgaatacgtgatctgccagcatataaagataccaagattcttacataataactacaac
aagctgaggtttcttgtaagagtattcattccatacgattctgaattcattaaacagtaacgcgtaaaattggatatagt
gagccctattctcattgcagtaagggctatatttaatttcatttattactttacttgtaacaaggttattttacaatgaa
tggcagaataaacatgtagataggtacgttgaacacgcgacatcccgtggggcattgcaaaaaattaccagtggtacaca
tatatggcaaatattaaattaaaataacaaaaaattaacaacaaaactaaaagtataatcactatctttttgttttctta
tattttacttgcgctcgtgaataaaaaagatccccaatgattcttaattactagcaacgtattcttttattatagtcatc
tcaaaagagaaggttgtatcagaagagaccatgctcttttaaattgaattctttatttttatgcgactatttgctttcat
aatacaaaatatatcttattataattatttaagtccacgtgtttagaaaagataggcaaaaacaacttaattggtatcga
atctccatagtatttcgatttgcttatattaatctagataatattttgctaagcttaatgagcataactgccattggcag
agcttaatatttgctgtgattacctattatttcgtaagaattattgtaaacaatataaatctataagcatattttaagtg
tattaccaaaatgatatatttttgtagagacatgaaataaagcattgtatattacta

>GDH
tgaagcacaatcctaacctcacttttggtaatgaatgttttagataagtattgttcaaaaaattgttactgcatttctac
ctttacttatataattgagcatttacaaatattccggttttgttttgttatcatcaatattctatccaccttttgtctaa
ctacgagggtcttatctatccttatcgccgactacagtactgaatgagacagaaaatccgcatcgcgagcagcggccctt
ttattttttgccatctgcctcttcattcagtgagtcggattccgtcggggcgggtcgtcactgcaatctatcatattaca
cttcatattttgtgtattttaacttaaccgtagggcgacccgatacctaacccgacttaactagagtacttaataagact
taaaaATGTTGCATCTAAAGAACATAGCCAAATCAGTGGTTCCGCCTTTGAAAAATTCCATTCAAAATGAGGCAGTCAAT
AATATACTCCGAATCACGCCTGCTGCTGTTAACGTGTGTTGCCGAACCTACGCAAGTCATGAGATTCCAGACAGGCTTAA
AGATATACCGACCAGTGCAAATCCCAGATTTTTCGACATGGTTGAGTATTTCTTCCATAGAGCTTGCCAGGTAATAGAAG
ATAAATTGGTGGAAGACATGAAATCAAGAGTCTCCATCGAGGAAAAGAAAAAGAAAGTCGCCGGTATTCTGAACATGATG
CAGCCTTGTGATCACATCATTGAAATCCAGTTCCCATTAAGGCGTGATTCCGGTGACTATGAGATGATCCTGGGATACAG
AGCTCAACATTCCTCACACAGAACCCCCACCAAAGGAGGTATTCGCTTCTCGACTGACGTGACCAGGGATGAGGTGAAAG
CCCTGTCTGCTTTGATGACCTTCAAATGCGCCTGCGTCGACGTGCCATTCGGCGGAGCCAAGGCAGGCATCAAAATCAAC
CCCAAAGAATACTCTGAACACGAACTAGAGAAGATCACCCGTCGATTCACCCTCGAACTCGCTAAGAAAGGATTTATTGG
GCCCGGTGTAGATGTCCCAGCCCCAGACATGGGAACTGGCGAGCGTGAGATGTCCTGGATCGCCGATACTTACGCAAAGA
CCGTTGGCTACCAAGACATCAACGCTCATGCTTGCGTTACTGGCAAACCCATCAATCAGGGTGGTATCCATGGCAGAGTG
TCTGCCACCGGCAGAGGAGTGTTCCACGGACTGGAGAACTTCATCAACGAGGCAAACTACATGAGCATGATCGGCACAAC
CCCCGGGTGGGGCGGTAAAACGTTCATAGTGCAAGGTTTCGGTAACGTGGGCCTGCACACGTGCCGTTACCTCGTCCGCG
CGGGCGCCACTTGCATCGGTGTCATTGAGCATGACGGCGCCATCCACAACCCCGACGGTATCGACCCCAAGGCCCTGGAA
GACTACAGGATAGACAATGGCACCATTGTCGGGTTCCCGGGGGCGAAGGCCTACGAAGGAGAGAACATGTTGTACGAAAA
ATGCGACATCCTTGTCCCAGCTGCTGTGGAGCAAGTCATCCACAAAGAGAACGCCCACAAAATCCAGGCTAAGATCATCG
CTGAAGCTGCGAACGGTCCGACGACGCCGGCCGCCGACAAGATCCTCATCGACCGCAACATCCTCGTCATCCCCGACCTG
TACATCAACGCTGGCGGTGTCACCGTCTCCTTTTTCGAGTGGCTCAAGAACTTGAACCACGTCTCCTACGGTCGTCTCAC
GTTCAAATACGAGCGCGAATCCAATTACCATTTGTTGGAGTCGGTACAGGAGTCGCTCGAGAGGCGTTTCGGCCGCGTCG
GAGGTCGCATCCCCGTGACCGCATCTGAATCCTTCCAGAAGAGGATCTCTGGTGCTTCAGAAAAAGACATTGTGCACTCC
GGCCTCGACTACACTATGGAGAGGTCCGCTAGGGCCATCATGAAGACTGCCCTGAAGTTCAACCTGGGCTTAGATCTGAG
AACGGCGGCGTACGCCAATTCCATCGAGAAGATATTCACCACCTACGCGGACGCCGGTCTCGCATTCTAAtaactcctta
gataaaaaaatatataaagtattgtctgcattttatagacactcgtcttagaccctctgcacataagcataaactttaag
acattattattcacagtatttcctaattggaatcatggcttttttactttatcgataagcaatgcattgttaaacaattt
aagttgaaattatgacttatattttccatttgtatgtatcgtctttaattttgaataaaatattgttttattgtcaaa

>GAD1
ctgccttcaactcggttggaccgctcacttcagcttacccagaagctgaaaaaacaaattttctctctaaaaaacaccgt
atatctctttcatatatgaaaaacttatctaaaacttcgaaatttctcgatagtaccctttacattttgaataatttaat
caacgaccccctgcgtcacatattaatctgtttctccaccaaaaatatatcttacaagtagtgttgccagtattgttaac
tttaaaagctaacattaccccgtttgttgtttaaatttagtataattgtaaatataaattgttgagaagcggtttttaag
aatagtatagaagttATGTCCAAGTTAACACTGGACGGCTTTTTTTCGTACTGCAAGCAAATTGCCGAACATATCCAGTT
GGGCGAGAGAATGGCGGCTTTATCCGGTCAAGGCACACCCAAGCTGACATCTGCTGTCGGCAACCTGTACTACGATTCCA
TCCTCCCGTACCGTGAGGACGCAAACACCCAGACGCGGGAATTCCTGGCCCGCGTTGTTGATGTACTTCTGGATTTCGTG
CAGCAGGTCAACGACCGCAATGAAAAGATCTTAGAGTTCAGAATGCCGGAGGAGATGATGAAGATGCTGGACTTGCAGCT
GCATGATGAACCACTGCCCTTACGGCAGCTGTTGGAGGACTGCAAGATTACGCTCAAGAACCAGGTCAAAACCGGGCACC
CTCATTTCTTCAATCAGCTGTCCTGCGGTCTGGACATCATCTCTTTGGCAGGAGAATGGCTGACAGCTGCTGCCAACACC
AACATGTTCACTTACGAGATAGCACCAGTCTTCATACTCATGGAGAACGTGGTCTTGGAGAAGATGAGGAGCATGATCGG
CTGGAAGAGTGGGGATTCAATCCTAGCACCAGGTGGCTCGGTGTCCAACCTGTACGCATTCTTGGCAGCTCGGCACCACA
AGTTCCCCCAGTACAAGGAGAAGGGGCTGACCAGCATCCCTGGACACCTGGTCATGTTCACTTCAGACCAGTGTCACTAC
TCGGTGAAGTCTTGCGCCTCCGTCTGCGGCCTCGGCACGGACTACTGCGTCGCCGTGCCGAGCGACGAGCGCGGGAAATT
GATACCTTCCGAACTGGAGCGACTCGTGCGGTACCATAAGGACAGGGGCAATGTGCCGTTCTTCGTGAATGCAACTTCAG
GAACCACCGTACTGGGAGCCTTCGATCCATTGGTCGAGATCGCTGATATCTGCCAAAAATACGATATGTGGATGCATGTT
GACGCGGCATGGGGTGGCGGTTTGCTGTTCTCCAAGAAGTACAGACACCCTCGTCTCACCGGCATCGAGAGGGCTGACTC
TGTGACTTGGAACCCACACAAGCTGATGGGCACCTTGCTTCAATGCTCAACAGTTCATTTCAAATATGAGGGCATTCTGC
TCAGCTGCAACGCGATGTCTGCGGAGTATTTGTTCATGACCGACAAGATATACGACCCTCGCTACGACACCGGGGACAAG
GTCATTCAGTGCGGGCGACACAACGACATTTTCAAGCTGTGGCTGCAGTGGCGCGGGAAGGGCACATCCGGCTTCGAACG
CCTGATGGACCGTCTGATGGAGCTTTCGGAGTATATGGTGCGCCGCATCCGCGAGCAGCCGGACCGGTTCTACCTGATCC
TGGAGCCGGAGCTGGTGAACGTCAGCTTCTGGTACCTGCCGCGACAGCTGAGGGGCGTGCCGCATGACAAACACAAGGAG
ATCAAGCTGGGGAAGGTTTGCGCCAAGTTGAAAGGTAAAATGATGCAAGCCGGCACTATAATGGTCGGGTACCAGCCAGA
CGATCGACGACCCAACTTCTTCCGCAACATCATTTCTTCTGCTGCCGTCACTGAAAAAGATGTGGACTTCCTTCTAGCGG
AGATGGACCGTCTGGGTCAAGACATTGTGGTCGACTAAacttgccaattttaatgacgcccccatcactagtcgggagga
atatggcgcgaaagattttaataataaggttttttttttactagagatcgccctattggccagaattcaacctttttaaa
cgactgccaaaagaaggtgttatgttttcaatttatgccttttttgtatttctttcagagagtcatgcgtgtttgtcaaa
cgccgtttgtgcgatgtttattttattaatttaaagtatttctaatgcattattttaaggaaaaatgagagctttttgca
ctccttttccatataaatttttgttatacaatatcttcagtcctccgtacgtaaaataatcaatgatttcctttcatata
atgatactaattaatcgcgtcataatttctcctcagtcactagataaactttagattaatcgaacagtagaatttgtatg
tgcgtatatatgaaagacataaccaatagaatatccagtaatgtctaaatataatgaaatttcataaacttgaaaaaaaa
acctctatgtatttttcggaagaaaatatgaataaaatcatttaaaaatatgaattttgactaaataactgttgttttta
aaacttcaacttgatatattgaagttgaatattcgatgtctacatgtttgaaagcgagactgtctctgagtacatattaa
tatagttattcggtagatataatatattattaaatttattaatacagctggtcccacatttgtttttaatgcgaaaatgt
gcaaaggattttagttattactcgatcgactatagatagtatagtcgactaatagttttttactaaatccttaggtacct
atgtaattagtactggaaacgcaaactattcctggtaattggtatatctagattcgaactctagttgcatcgatatagaa
atcgataaaattctatatattttcacattatttcgtatgtgggcccacttttagatacgatttgagcgaatatttgaatg
aaagttgttgtacctactaatctaatattatggatagaaaatcctgttggaatttttgttgaattaagcaacgattaggt
cgtataattatctattaataatcattttctgctgaattataacgttttgaataaaaaaaaattaagcatttatgttgacg
cttaaaattgttaacgcgttatgaaagtgccgtctataaattaattataattaacataataataatattgtgacactgaa
aatatattttctaaataatattaaaaagttagtaatgaatgtttatgaacttaaataaaatgctagcagttacattgaaa
tatgttgttcttgtgaacgtggatagagggcgcttcttcttattaaatcaggaaaataatataatatttgtactgtcgtg
tagttctatcaacgccatctatcaactaacttaaaaactaatcaactggcagaaagtattatgtatttcaaaataaaatg
ccaaaaaattccaaccatggcctaataatgtgtaaatggttaatatatattgttgtgcttagtgcttcttgttgatatta
tataaagtactatataaatgtctaaatatttatagaaaatacgttaaagaattgcagaaatattactatttttatttgta
gttgcaattatttatctacatttatacgtgtacgatatattataacaaattgatttttgtccaaatatatgaaagaataa
tgctaaaatattaagcta

>GAD2
gcaaaggctggctgattcgcaagcggctggccggaggcaatcaataaacaacaataaaaacaaaaacaaatacacgcttc
tttttaaatttcaaaaaaggaattacattgaagtgtgcacaATGCCGGCGGATTCTGATCTTATTCTTCCCGTCGAGGAC
AGAGTAGACGAGAGTCTGTTCAAAACGTTATCGGAAAGATCGAAACATGAGGATTTCATGAGACGGGCGGTTGATCTCCT
CGTTGAACGAGTGGTATTTGGAAGGTCTACCAGGAACGCGAAGGTGGTGGAGTGGACTACGCCTGATGATATTAAGAAAG
CAATCGACCTGAAGCCAAGAGATGGACCGGCGTCGCATGACCAATTGCTAGGCATTATGGCTGATGTGGCGCGTTATTCC
GTTAATACGGCTCATCCATACTTCGTCAACCAGCTGTTTTCTTCTGTTGACCCTTACGGTCTGATTGGTCAATGGCTGAC
AGATGCCTTGAACCCTAGCGTTTACACCTTCGAAGTGGCCCCCGTCTTCACTTTAATGGAGGAAGAGGTTCTTCGTGAAA
TGAGGTCTATAGTAGGCTGGCATAACGGCGACGGAGATGGAATATTTTGTCCAGGAGGTTCCATCGCGAACGGCTATGCT
ATAAGCTGTGCCCGATTCTTCTACTACCCAGAGATCAAGACAAAAGGTGTCTACGCAGTCCCAAAACTAGTTTTATTCAC
ATCAGAACTGGCACATTATTCTACACCAAAACTGGCCTCTTTCATGGGTATTGGAAGTGACAATTGCATTTTAGTAAAAG
CTGACAAATACGGTCGGATGGATCTAGCAGACCTAGAAACTAAGATCAATAAAGCTTTGGATGATGGAGCTACACCGTTT
ATGGTGACTGCTACTGCTGGTACTACTGTTTTTGGAGCGTTTGACCCTCTGGTGCCACTATCGGATTTATGCAAGAAATA
CAATCTATGGCTTCACGTCGACGCTGCTTGGGGAGGTGGTGCAATGATGTCAAAGAAACACAGACATCTCCTAAGCGGTA
TTGAAATGGCTGATTCGGTGACGTGGAATCCACACAAACTATTAGCCGCACCGCAGCAATGCTCCACGTTCCTCATCAGG
CACAAGAACATCCTTAAGGAGGGTCATTCCTCCAACGCAAAATATCTTTTCCAAAAAGACAAGTTTTACGATTCCACGTA
CGATACAGGTGATAAACACATTCAGTGTGGCCGACGCGCCGACGTACTGAAATTCTGGTTCATGTGGAAGGCAAAAGGTA
CCGAGGGTTTCGAGAAACACATTGACGCACTCTTCGACAATGCGAACTTTTTCTTAGAACACATCCGTCAAAGGGACGGC
TTCAAATTAGTTTTGGACAAGCCCGAGTGCACCAATGTTATGTTCTGGTATGAACCCACTTGTCTTCGTGGACTAGAGAA
CGAACCAGATTTCAAAGAAAGGCTGCACAAGGTTGCGCCGAAAATAAAAGAGCGCATGATAAAGGAAGGAAGCATGATGG
TCACATACCAACCTCAGGGTGACCTCGTGAACTTTTTCCGCATCGTATTCCAAAACTCAGCGTTAGATCACAAGGATATG
GTTTACTTTGCCAACGAATTTGAAAGGCTCGGCAAAGATTTAATAGTCTAAatataactactatggcattcgtcgtacaa
attgcatcatatatacccgtcggcctgtgattatataaaatatgttaagtattatgattaattattaatttatgatttaa
ttttaagtgcagagtaaacatatgtatgttagagtggccgaaactcgaatgagataatgtttttgtggtctagttgtaac
tgacgtagaactttatgaatgtgatattaaaatatattttagaaaagataaatacaaaaactgatagttttttctttcaa
attagtaattaatatcacaaagacctttttctttatcattataatgttatttgaaaacttatactacaaattaataagcc
aatgcgcactagtcaatcgctcggggaatattttaagcttttcactatcatgggagctttgtatatgacagcgaggtaat
aagactattgactatcaaaattgatggtcctgtctttgatcaaacagctatggttgcttacgtacctaagtcctaaacaa
acgcaagcactgcattcaactaaactagcagctgattgtcaaatcagtatacttgtatatgccgtacactgctcctatcc
acgaagtgcgattcctaactcataaattgctgtcacacaccacctagagatagtaaataaggacttcctatctttctatt
tatattagtattttcgtgattcttattatattcaaaggctatttgaagtgaaaacgtacattgtgacatcgtggaacata
ttgcggtgtctccctccttaggtttcttttaaaaagcgtttcttagcaattccaaaattttacggggttgaaatagctgg
ggttaaattgttcccttacctttttttaataaaacaac

>GABAT
gtcgatttcttatggttttatttatttattccatcacttataaaactgtttggggactttaacgggtgaaaacaaacaac
tgcgaatgtttcgttaagttagtgcaacttaaatattaatataaattatattatataatgctaggtttttaatattgatg
tccatgacaaagtgacaagatggagaaattatttaatcatatatctatacctatactatatttcacaatgtttgcagtgt
tcatttctaaaatgtttcattacaaatttaagttaaccctatttaggctaggagaattgttgcaaaatatacacgttctt
cgcgaaatcagaaaataagtttaaattttattagaattaaaagtacaatacgaccatacaatacaatttaacacaaatct
ttcaaatcatcagaatcgcggaatgatacatatacaaatgagaatactttcaataattcacactgtccaacacataggtt
gagaatgggccttgacattcgcgacttacataaaattttttaataatacaacatttcaaccgatttattgtaaacagtca
aaagttagccgttttgttttatgtgaaaatggttgcaaacaagcatagcccgtttgatgctaatgccttgcagcgcttgt
tgcatatttatcatatcatatgctagggggagtgaaacctcacacaccgacagcaacacaacacaagaaaaaggactttc
cgagacggcggtttcaattcgagcggaatagcaaagcggttattagcatttttaggaatagtttccagctaaacagagaa
ctttagaacagcctatatctatgtcggctgaaatgtaaatgactggcccaagcgcaacccagcgtctgtcggactcacgc
ttcacacatcgtatacaaaactctccctaacgcataacaaaggtcgtaccatgatgttccttatccgatccaagagcagc
agtcaaaatttgaacaaaatttcacggtacggcctttaggttcaaccacccaactcctttggtagtttatgaagtcaatg
cgacattttgcaccaatgaaggtagttttctgaaatgatgggcgccaggtggcaacactgagacggaaggtccactcata
ggcataagaacaatgtatccattgccaataaattaaaaaaaaaaattgctccttgcttgcacagtgcacagagtactttg
aaaagatgtttgtgcaaaacatccatatcgtatcgcaatcgtaaattctaagtgagaattttaatgtgagatagtctaat
ttatcaaacttagataaattaacgttatattataaagtcaaggtcaaggaaggtggttgttgaaacaATGTTACGAATAA
CCAAAACGGTGTTGTGCAAAAATCAACCAACACCTGCAGCAGTTTTGATATATTGCCAACGATTTTCTACAGAAGCTCAA
TTGGAACCACCGCAACCATGTGTCAAAACATCTATCCCTGGCCCAAAAACCCTGGAATTGTTGAAGGATCTTAATTCATT
ACAGCAAGCGGGTTCCGTGCAGCTATTTGCCGACTATGACAAAAGTATTGGCAATTATTTCGTAGATGCAGATGGTAATG
AATTTTTAGATGCATTCACTCAAATATCATCTGTGCCCGTTGGATACAACCATCCAGAACTATTGAAAGCTTTTGCAGAT
CAACATAATTTAAAATCACTGGTTAATAGACCTGCACTTGGTGTTTTTCCTTCAAAGGACTGGCCCGAAAAATTACGTAA
TGTTTTGTTATCTGTCGCGCCTGCCGGCTTAAATGCAGTATCAACAATGATGTGTGGATCTTGCTCCAATGAGAACGCTT
ACAAAGCCGTGTTCATGTGGTACCAGACTAAACAGAGAGGTGGAAAGATTGACTTTACACCAGAAGAAATGGACTCTTGT
ATGGTCAATCAGCCACCAGGCGCTCCCAAATTATCGATCATGTCCTTCAAAGGAAGTTTCCACGGTCGAACATTCGGAGC
TCTGACAACAACCAGATCCAAGCCAATACATAAACTGGACTGCCCAGCATTCGATTGGCCAGCGGCTCCGTTTCCAAGAT
ACAAATACCCTCTTTCCAATTTTGAACGTGAAAATCACCAGGAAGATGAAAAATGCTTGGAGCAAGTTGAGGATTTAATA
GAAAAATATAAAAAAGCTGATAATCCCGTTGCGGGGATTATTGTAGAGCCCATTCAATCTGAAGGTGGGGACAACGAAGC
ATCACCTCAGTTTTTCCAAAAACTACAAAGTTTATGCAAAACAAAAGGCGTGGCTCTGATAATTGACGAAGTCCAGACGG
GCTGCGGCCCCTCAGGCAAGATGTGGTGCCACGAACACTTCGAGCTGCCCTCACCCCCTGACATAGTCACTTTCAGCAAG
AAGATGCTCACCGGCGGGTTTTATACCAAAAGCGAATTCAAAGCACCACATTCCTACCGCATTTTCAACACATGGATGGG
AGATCCAGGGAAACTTATTTTGTTGGAGCGCGTTCTTAAAGTCATCAAACAGGAAAACTTATTTTCGCTGGTACAAAAAA
CTGGCACCGTCTTGAAAGATGGACTACACAAATTGGAAAATGAATTTCCAAATCTGATAAATAGTGTGAGAGGCCGCGGT
ACATTCTTAGCTTTCAACGTGTGCAACACAGAATTGCGAGACAAAGTAAATAACAACTTGAAGAAAAACGGTGTCCTAGG
TGGCGCTTGTGGCGAGACAGCTATTCGACTGCGACCGGCGCTCGTGTTCGCTCCGAAGCATGCCGAGATTTATTTAGACG
CATTGCGTAAAACTCTGAAGGAGCTTTAAttgtgttactcaacaacattatttgaataacatatataggtgtgttgctaa
gactgcctactttaaatattgtgtcattaaatatttgaccgcgtttagcttttgtcgatttttgtaaggcggatagagtt
tatatcgaatttagagacaacaggggtatcgccacgattctctcgtctatagagatggcgtctataatgtttcttgaaat
tccattatttttattgagattgattttgcatttttatttttatatatttttatttcatgtaaatatgtctggatatccaa
ccaacattgcattaatgttagtgctaagtgaatagagttgttgtagtcacttgaatgaataatactattattataatgtc
ttccattaattatacgtcttcaactatatctaaagtatttaatttcaactaaattaccaatacatattattttac

>SSDAH
tcgttttctgcgcgtaccgagatcgacctgctgcttgaattgaatttaatagagcaatacaatgatttaaattgttatct
tcacactgagagcaatttattgtttgtagtgtgtggcaataacgtcaagacaagattactgatctctgctctttttatca
gttacgtaaaacATGGTGTCAATGCAGTCCAGAGTGATAAAAAGCTTTCAAATATTTACTAGACAGTGTAGAAACATGCA
TTTACTAAAGAAAGAAGCATACGTGGATGGGAAATGGATAAAAGCCAACAATAATGCGGTGTTTTCGGTGCTTAATCCCG
CAGATGAGAGCGTGATTGCCGACATTCCTGATATGAACGACGCCGATGCTATAAACGCTATAGAAGCCGCTTCAAAATCA
TTCAAAACTTGGAAAAATACGACGGCCAAAGAAAGGTCCCACATATTGAGAAACTGGTTTAATCTGTGTGAGAAACATAG
TGGTGACTTGGCTCAGATTATTACAGCAGAGTCAGGAAAACCTTTAGCCGAAGCGAAAAGTGAAATAACCTATGGAAATT
CTTTCTTAGAATGGTTTGCCGATACGGCTCGTCACATCAATGGAGAGATCATACCGAGTCCATGGCCTAATAAGCAAATT
CTTTTGACCCGACAACCTATTGGTGTTGTATCTGTTATTACACCATGGAACTTTCCATTTGCCATGATAACACGCAAAGT
GGGAGCTTTAATGGCTGCAGGGTGCACATGTGTGATTAAGCCTGCTGAAGACACACCCTTGTCAGCTCTAGCTGCAGCAA
GCCTTGCTGAACAAGCAGGTGTACCTAAAGGTGTCATAAATGTAGTCACATCGAGTAGGAAGAATGCCCCCAGTGTTGGT
AAAGTGATGTGTGAACATGAAAAAGTTGGATGTATATCTTTTACTGGTTCCACAGTAGTTGGTAAAATTTTGTATGGCAT
GGCAGCAAATGGCATAAAACGGGTTGCTTTAGAATTGGGAGGAAATGCTCCTTTTATTGTTTTCCCCAGTGCGGACATTG
ACCATGCTTTAGATCAAGCTATGTTGGCAAAATTCAGGAATAATGGCCAAGCTTGCATTGGTGCTAACAGGTTTCTCATT
CATCAAGATGTTTACGATAAATTTGTTGATGGTTTCAAAGCCAAAATTAGACAGAAATGTGTACTAGGGCCTGGTATTAA
GGAAGGTGTGACATGCGGGCCTCTTGTTAACACAGCTCATGTAAACAAGGTAGCAGATTTTGTAGATGACGCTGTCTCGA
AAGGAGCGAAAGTGGTAGTTGGTGGTAAATTTGCAAAGAATCTGGGCAGGAACTTTTATGAATCCACTTTATTAGTTGAT
GTGAAACCAGACATGAAACTGTACAATGATGAGATCTTTGGCCCTGTTGCTGCATGTCTAAAGTTCTCAAATGAGGAAGA
AGTAGTTAAAATAGCAAACAGCACAAGAAGCGGTTTGGCAGCTTATGTGTTTACAAAGGACTTGGGCCAGTCCTTTAGAA
TGTCAAAGAACTTAGAATTTGGAATGATAGCAATAAATGATGGTATCTTATCTGCTGCTGAACCAGCTTTTGGTGGGATC
AAAGAATCAGGAATTGGCAGAGAGGGCAGTAAGCATGGAGCTGAGGAATACACTGATATTAAATACACATTAATGTCAGG
ACTTGATAAATGAgtatattaaatttgtttcatgcattgaatatttaaccaattgttattttatcttggaatcaatgttt
atgataatttgcaactcaattgtattaatgattttaatcaatatttgtatagcccaaaacatactggtaacaaatcaaag
agaatcaacaattttatttgaattattttatgaaatcatattttgacatgtaaaaagtagaactgattgatttaattaag
aaatattgattgcatttattgtattgctaaacttttctgctgttagacaccttaggtatactcaattgtatgttgtgttt
catgtaattgttatgctggcattttacttggctattcatatttgctatt

>DAT
gaaaacttcgctccgggcaccgcgccgcgtggtcatggcgcgagctccgcaacaaccgggccgcactgtgtggcggctac
gtctgaagcagtaggATGGCTCTGAAGACGCCGACTCCAGGGGTCGGGGAGCGCGAGACCTGGGGCAAGAAGGTTGACTT
CCTGCTCACCGTGATCGGGTTCGCGGTGGACCTGGCCAACGTGTGGCGGTTCCCCTACCTCTGCTACAAGAATGGAGGGG
GTGCGTTCTTGGTGCCATACTGCATCATGCTGGTGGTGGGCGGCATCCCACTGTTCTACATGGAGCTGGCGCTGGGCCAG
TACCACCGCAAGGGCGCCATCACCTGTTGGGGCCGCCTCGTGCCCCTTTTCAAAGGTATCGGCTACGCTGTCGTATTGAT
AGCCTTCTATGTGGACTTCTATTACAACGTGATCATCGCGTGGGCGCTTCGGTTCTTCTTTGCTTCGTTCACCACAATGC
TGCCGTGGACCAATTGCGACAACGATTGGAACACGCCTGCCTGCCGACCGTTTGAAGCTGTACTGGACTCAGGCAACAGA
TCAAGACTGCGGCAAAATGTGTCTTCATCCCTCGGTCCTCCCCAAACTACCCCCTTTACTTCCGCCGCTTCCGAATATTT
CAACCGTGCTATCTTGGAGCTGCATGGTAGTGAAGGTTTGCATGACTTGGGCACCATTAAATGGGACATGGCGTTGTGCC
TGCTCGCCGTGTATGTAATCTGCTACTTCTCCCTATGGAAGGGTATCAGCACTTCTGGAAAGGTGGTTTGGTTCACAGCT
TTATTTCCTTACGCTGTACTGTTGATTCTTTTGGTAAGAGGCATCACTCTTCCCGGATCGGCAATGGGTATCCAATATTA
CTTAAGTCCCAMCTTTGAAKYCATCACGCAACCGCAGGTATGGGTAGATGCAGCGACTCAAGTTTTCTTTTCGTTAGGTC
CAGGTTTTGGTGTGCTATTGGCTTATGCATCATACAACAAGTATCACAACAACGTTTACAAAGATGCGATCCTAACCAGC
GTCATCAATTCGTGCACATCATTCGTGGCTGGCTTCGTAATCTTCAGCGTGTTGGGCTACATGGCACTCGCTTCGGGCAG
GGACGTGCAGGACGTGGCGACAGAAGGTCCGGGTTTGGTGTTCGTGGTCTATCCAGCGGCCATAGCAACCATGCCGGGCT
CCACCTTCTGGGCTCTCATATTCTTCATGATGCTTCTGACATTGGGACTGGATAGCTCTTTTGGCGGATCTGAAGCGATC
ATAACGGCTCTGAGCGACGAATTTCCACCGATCGGGCGTCACCGGGAGTTGTTCGTGGCGTGTCTGTTCACACTCTACTT
CTTCGTGGGTCTGGCATCGTGCACTAAAGGCGGCTTCTACTTCTTCCAACTGCTGGATCGATATGCTGCCGGCTACTCTA
TACTGGTCGCTGTTTTCTTCGAGGCGATTGCTGTTTCATGGATATATGGTACCGAACGGTTCTGCGAGGACATCCGCGAC
ATGATCGGCTTCCGCCCCGGCTTGTATTGGCGCGTGTGCTGGCGTTTCGCAGCGCCCGCCTTCCTTCTGTTTATCACAGC
GTATGGGCTCTTGGACTACGAACCGTTGCAGTACGAGGGATACATTTACCCGTGGTGGGCCAACGCGCTCGGGTGGGCCA
TAGCGGGAAGTAGTGTGCTATGTATACCGGCGGTGGCTATCTTCAAACTGTTGACCACTAAGGGCACTCTCTTTGAGCGT
CTCCGTACATTGACGACGCCGTACGCGGACTCAGAGGCGGCAGCGGCAGCGGTTGCAGCGACGGCGGGCGCGGCCAACGG
CATGGTGGTACCAGAGAGCGGCGGAGTTAGACTGGCGCCGTCACCGCCGCCGCCCGCCGCGCCGCCACCCGCCTCCGCGC
CGCAGCTCGTCTGAgcgccgctctccttcgacgtctactatgtctgaactgaactggacacagtcaaggcctccaatagc
gatgcaaccatggaggttaaagagaaggagaacgatcgctaagtactaaagcattagtctttgaaaatttgtagaattta
tagttcatatttcagccaccagctgcgccgccgtcgataagtagtatctgtgaagttagctgtttatgagtacaagtaga
tgaagttggttgaataatgtacaaattatcttggcggcattggtcatttcatttcaaattagcgcataacagtccgcttt
tattgagagaacttagcgatcgcagcgcctcacttattttgtccatatttctgggacactattttctacagcgatcgttc
tccttctctccaacctccatggaagcaactctgtatttactccaaataaatgaagtctcttgtttccacatttgaaatta
ttgtattctgttctttcattatatgtttctaagttcgaaaaaaaaaaa

>OAT
ctgtcgtggcgtacggacatgactttgccaagccgtcaaagaactttttcgctgtgagaatcgtatttaggggagttcgt
tgtcgacaaacaataacacaatttatggaaggtatacaatgaagcagaggtgccagtagcagtcggcATGGCGGGCATGC
CAGTGCTTGGCAACAGCGTCGGCCCAGAGCGGCGCGACCACAGCCGGGAGGCGAGCAATAGGTCGTCCAGCAGCGGCTCC
CGGCGGAACTCTTCTCCACACCGGGGGCAGGAGCCAGATGCTGATTCCTGCCACAAGCCGGATCTGACGAGCGCGCTGCC
GACCCGCCCCCGCTCTGGCTACGACAAGGATGGTTACTTCGAAGCAAAAGTGCCCACTATGGCGTCACTCAGTGGCAGCG
GAGTGGTAACTCACACGGCGCCATCATACGAAGAGCAGCGCGCCAGCCCGGCGCTGCTGAGTCGTGGCGCGGGCGGTACG
CCGGGAGGACGCAGCGTGCGTGACGATGGGTACTGCTCTGCAGGAAGCACGCCGCGTGCTCAAGACCATAAATCAACGAA
AGGTTCCGTAGTGACGTTGTCGTGCTATAAAAAGGAGCCGAAAATACAAATAGAAGAGGAATGCTTCTTCAATGAAAACA
CAAAAAAAGTTAGAACCAATAGTCTGAAAACAGAAGCAGATGACGGCAGGGAGACCTGGGGCACGGGCGCTGACTTCCTG
CTGTCCATCATCGGGTTCGCGGTGGACCTCGCCAACGTGTGGCGTTTCCCGTACCTCTGCTACAGGAATGGAGGAGGTGC
TTTTCTCATTCCATACACGTTGATGCTCGTGTTTGGGGCCGTACCATTGTTCTACATGGAGCTTATATTGGGCCAATATA
ACCGACAAGGGCCCATAACGCTATGGAAAATATGCCCACTCTTCAAAGGTGTGGGTTTTTGTGCTGTCATGGTGGCATTC
TACGTGTCTTTTTACTACAACGTTATTATTGGTTGGGCGTTCTACTTCCTCGTGTCGTCAGCGCGCTCGGAGTTGCCGTG
GCTGCACTGCGACAATGCGTGGAACACGGAGCAGTGCTGGGACTCTGGCCGGGACAACTCCACCAACCGCACCGACGAAT
ACGACAAGTACCATGGGCCGCTGTCGCACTTCACGCCGGCCTCGGAGTTCTTTCACCGTGCGGTCTTGGAGATGCAGCAT
TCAGAGGGGCTGAACGACCTGGGTCTGCCCAAGTGGCAGCTGACCGTCTGCCTGGGGCTGGTCTACGTCACTCTGTACCT
CTCACTTTTTAAGGGAGTCAAGAGTTCGGGCAAAGTGGTGTGGATGACGGCCACGATGCCTTATGTGGTGCTGTCCATCC
TGCTGGCACGCGGGCTGCTGCTGCCGGGAGCCACCCGTGGCATTGCCTACTATCTGCAGCCCGAGCTGAGCCGGCTCAAG
GACACACAGGTGTGGGTGGATGCTGCAGTTCAGATATTTTATTCGGTCGGTGCTGGGTTCGGAGTCCACTTGTCCTATGC
TAGCTACAACACATTCCATAATAACTGCTACAGAGATTGCTTGGTGACCACCCTGGTGAACTGCTTCACTTCGTTTTTCT
CCGGGTTCGTGATCTTCACGTACCTGGGCTTTATGTCGCACAAGCAAGGGGTGCCGATATCCTCCGTGGCCACTGAGGGA
CCCGGTCTGGTGTTCCAGGTGTACCCAGAAGCCGTGGCTACGTTGCCCGGCGCCAGTCTTTGGGCGATGCTGTTCTTCTT
CATGCTGATCATGCTTGGCCTCGATTCTGGAATGGGCGGGCTGGAGTGCGTTATTACTGGCTTACTGGACGCGGCGCGCG
CCAGCGGAGCCAAACATCTGCGGCGAGAACATTTCACGCTGCTGGTCGTCTGCGTGTCCTTCTGCGTGGCCTGCATCAAC
GTCACGCCGGGTGGTATTTACATGTTCCACTTGTTGGACACTTACGCGGCCGGCATATCTCTTTTGTGTTCCGCGCTCTT
CGAGGCTGTGGCTGTTTCGTGGTTTTATGGACTAGAGAGGTTCTCTGACGACGTCGAAGAAATGTTGGGCTTCAGACCAG
GGCTGTACTGGAGGATATGTTGGAAATTCGTCAGTCCAATCTTCATTATTGGCGTGGTAGTCTTCGGTCTTCTGTACCAG
CAGCCCCTGCAGTACCAGCAGTATACGTACCCGCCGTGGGCCGTGGTGCTGGGCTGGGCTCTGGCGTGTTCCTCCATCCT
CATGATCCCATGTGTGGCACTCTACCAGCTGTGCTCCACGCCTGGACCATGTCGACAACGTGTGGCCTGCTGCATATCCC
CGGAGTCGGAGCACGAAGCTATCAGAGGCGGAGCACCTGTTTCTCGTTTCACATGGAGGCACTGGCTTTACGTTTAAtcc
acattaaactctcaaatgtttgaaggtactaacgctttggcctataaattagaagaaaataatgtgagacatcgcattcc
ccgctccaaacgctggggaagttaaaatcaccttacagaacctcacagtgaaataacacgaacttctagtggtgttgttt
ctgttaacgagtaaaagtaaggttccaggagaatgtcatctctctgatggacaacgaaggcttattaatagagttccata
tttaaggtacctatggaaccattgaatgaagaaggagagaaatgatacccaatacatttgacattgtcgatgttcgtagt
tttagtgttttctgaattagggtttcagagctctttcggttaatggtatgcggttagggttggcaatgtaagagcgatag
tttgactaaagttagggcagcgcaagtgcatatatacttttatttaagtataaaaaatatgtataataatgttacaatat
aagtttttttatgtattttccaaaggaa

>SERT
cgggactcgaccgccgccgccgctcgctcgccatgacgcacatgcttcgcttcgacatgaggctgctgtctccggagcgc
tgacgactactgaaacacaagggcgagagccctgggccggagaggcgcaacggcgagtgcgaggggcccggcggatccgg
cgagATGCCGCCGCCGGAGGCACCGCCCGCGCCCTTCGCGCCGCCGCCGCTGCCTGACCCGTCAGCGCCGACGCCCGCCA
CCCAACCAGTGAAGAGCCGGTCGATGGTGGTGTCGCTGACACCACCGCGGGAGCGGGAGACCTGGGCCAAGAAGGCCGAG
TTCCTGCTCGCCGTCGTGGGCTTTGCGGTCGACCTGGGCAACGTGTGGCGGTTCCCCTACATCTGCTATCAGAACGGCGG
CGGCGCGTTCTTGATCCCGTACTGCGTGATGCTGCTGTTCGGCGGTCTTCCACTGTTCTTCATGGAACTGGCGCTGGGCC
AGTACCACCGCTGCGGATGCCTCACTCTGTGGAAGAGGATCTGTCCGGCCCTCAAGGGTGTCGGCTACGCGATATGCATG
ATCGATATCTACATGGGCATGTACTACAACACTATCATCGGCTGGGCGGTTTACTACCTGGTGGCATCACTCGCCTCTAT
CAACTCTGTGCTTCCCTGGACATCGTGCAATAACGAGTGGAACACACCTCTCTGCACTCCGATCACTTCACCTCAGATCC
ATGCGAACGCTACTACGCCTGCTAAGGAGTTCTTCGAGCGGAATGTCCTGGAACAACAGCGTTCGAATGGACTGGACGAC
ATGGGTCCTATTAAGCCGTCGCTCGCAATATGCGTCGCCAGCGTCTTTGTCCTGGTCTACTTCTCTCTATGGAAAGGTGT
CCGAAGCACTGGCAAGGTTGTGTGGGTGACGGCCCTGGCTCCATACGCTGTTCTTCTGATTCTACTGGCGAGAGGGGTCA
CTTTACCGGGAGCAACTGAAGGCATTCGATACTACCTCACTCCAGAATGGCACAAACTATTAAACTCTAAGGTGTGGATA
GATGCGGCATCACAGATCTTCTTCTCCCTGGGTCCCGGGTTCGGCACCCTACTGGCGCTATCCAGCTACAACAAGTTCAA
TAACAACTGCTACCGCGACGCCCTCATCACCTCCTCCATCAACTGTCTCACCAGCTTCCTCGCTGGGTTCGTCATATTCT
CCGTCTTAGGATACATGGCCCACGTCCAGAACAAGAGCATCGAAGACGTGGGGCTCGAAGGCCCGGGGCTGGTGTTCATC
GTTTACCCGGAGGCCATCGCCACCATGACCGGCTCCGTCTTCTGGGCCATCATCTTCTTTCTCATGCTCATCACCCTCGG
CCTAGACAGCACTTTCGGTGGTCTGGAAGCAGTCACCACGGCGCTATGCGACGAGTACCCGCGGCTGCTGGGCCGCCGGC
GCGAGGTGTTTGTGGCTGTCTTATGTCTCTTCATCTACATCTGCGCATTACCAACTACCACATACGGCGGGGTATACCTG
GTGGACTTCCTGAACGTCTACGGTCCGGGTCTGGCCATCCTGTTTGTTGTGTTCGCTGAGGCGGCCGGCGTCTGCTGGGT
GTACGGCGTGGACAAGTTCTCCGCCGACGTGAAGAGTATGCTGGGCCACTCCCCCGGCTGGTTCTGGCGGGCTTGCTGGT
CTTACATCAGTCCCGTGTTCCTGCTAGTTCTGTTCGTATTCTCCCTGCTGGCGCACGAAGACATGCTGGGCGGCGAGTAC
GAGTACCCCGAGTGGTCCATCACCGTAGGATGGATCATGACTGGCACCACCGTCTCCTGCATCCCGCTGTACATCGTCTA
CAAGTTCATTATCACACCAGGAAGTTTCACAGAGAGAATCAAGACAATACAGCGGCCGGAGGTGGTGACGATACCGCCGG
CGGACGCCACGCTGTGCAGCCTGTGAccggcgcccgcgctcgccgcacccactgcgcccaacaagccacccgccgtcgag
tggctcgtgtaggacctcctaccttgatctactctgtgcctaaattgatttacctcgggtctaccttgtgtctaccttga
tttaccatgagcctagattaatctaccctggccctaccatgatttaccctcaggctttcttgatttttccttggaccaac
acgaaactgaaggccttatgtcaaatactttccagaagcattttttaatacagtggtggtggcctgacataataaactaa
taaattgctaaataccttctttaacgacctataagctgcttcgatcctagcctgaacgcccatgaattaagtacttccaa
cgaagacttccaaaagctcataatgattttatacgatgatactaattacattctgttaagtaaggaaaatcaatatccat
aaaatctactttggaacttctttttattgtaatttttaatagaactttgatcagttaaatataatatatgttgtaagata
tagtatgtagtttggaatgttgcgtgtagttagtagcaataaattgcgtgtatttaataaatttgccaccataatataga
ataatcaaatgataaattagttgaatttggacatcgctattaaaatatatatctatgatgaaccaattttatatgaatgt
aatttacttatttatcaaaatttaatcatagacttaaaccttggtaaggaggctttgtacttaaacttaactatactcct
agaaataatatgaaattaattagtttccttaggaaaaacattaaagtgagaagagatcttattttttattaaagaaaagg
aaaattttcacccaacggtctacgttaaaatgcgaaaaatgtttgactgaaaatgtttgaatacaatgcatgcacagaaa
atgcatatactcatgataatttatgcaaacataagcatgttattcagtcataacgaaataaaaaggacgatagactttgt
tccatataaaaaacatcaacgaaataatcttcagaatgattttctccaaataataaatattcccttgttgaagcatattt
ctataatctataatttatatcttctcttctaattataaa

>VMAT
tccgaaggcagattttgaatttcgaatcgaggatcgctcagtcggtccttaggcgtcgcgcgcttcagacgtcttttctg
ttgcggagaattaattaccgttttttgccagttccacattaaatagtttttgatgaagatggcaggtgttgttttgaaga
aatatatttagaacttttgctgcagcgATGGGCGTGGCGTCCGACGGGATGGGTGGGTGGCGTGCCCGAGTGGCCGCCTG
CCGCGAGTCCAGGAAGCTCGTGCTGGTGATCGTGGCCATCGCTCTACTGCTGGACAACATGCTGCTCACCACAGTTGTGC
CCATTATACCGGAGTTCCTGTACGACATCCGCCACCCTGACGCCCCCTTATCAATGTCCTTGGACGAAGTGACCACCACG
CCGCCGCCACCAGTGCCCTTCTGCCCCTGCGAGAGGAACACCACCTACCCACCCCTGGAGAACGTGACGCATGTAAACAT
AACGGCTGAGAAGGAGGTGAGACACCAGGAGCTGATCCACGAGACGGTCGCGGTGGGCGTGATGTTCGCCAGCAAGGCGA
TTGTGCAGCTCTTAGCCAACCCCTTCGTAGGACCACTTACACACAAGATCGGGTACAGTGTGCCCATGTTCACCGGTTTT
ATACTCATGTTCCTGTCAACATTAATATTCGCGTTTGGCCGCTCGTACGGTGTTTTATTCGTGGCGAGAGCTCTGCAAGG
CATCGGTTCGTCTTGTTCCTCCGTGTCCGGCATGGGGATGCTGGCAGAAAGATATCCGGACGATAAGGAACGTGGGAACG
CCATGGGCATCGCTCTGGGAGGACTTGCGCTGGGCGTGCTGATCGGCCCGCCCTTCGGTGGGCTCATGTACGAATTCGTG
GGCAAGACGGCGCCGTTCTTAATGCTCTCGGCACTGGCTCTCGGCGATGGCTTGTTGCAGCTGATGATATTGCAGCCGGG
CGTGGTGCGTCAGGAGAGCGAGCCGCCGTCCCTCAAGGCTCTCATCACGGACCCTTACATTATCGTCGCCGCGGGAGCTA
TTACTTTCGCAAATGTTGGCATAGCGATGTTGGAACCTAGCTTGCCGATATGGATGGCAGACACAATGGAAGCTCGTCGT
TGGCAACAGGGAGTGGCCTTCTTACCCGCCAGTATCTGCTATCTGATCGGTACAAACCTGTTCGGCCCTCTGGGACACAA
AATGGGTCGATGGTTGGCGGCGTGCTCTGGACTCGTCATCATTGGCATCTGTTTGATACTGATCCCGATGGCTCGCAAGT
TGGAGCACCTGATCATACCTAACGCCGGTCTCGGATTCGCGATAGGCATGGTGGATTCGTCCATGATGCCTGAGCTTGGC
TTCCTGGTGGATATTCGTCATGCTGCCGTCTACGGATCGGTGTACGCTATCGGTGACACTGCCTTCTGTCTCGGATATGC
TGTCGGACCTGCATTCTCCGGCACGCTGGTGAACAGCATCGGCTTCGAGTGGATGCTGGTCATCATTGCCATCCTCAACT
TCGCGTATGCTCCGTTCCTGCTTCTACTGAGGTCACCACCAGCTCGAGATGAGAAGCAGAGCCTGATTATAAACGACAAA
GCATCAGTTCGGTACGTCAGCTACCAGAACGAGGAAGAAGAATAAagcccgccataaacagccgccatcttgattaaccg
ccgccatcttgttagcccaccaccatcttgagaatgtcctccattttgtgtgttattagtcagacatatatatggggtct
gcttagagtatcataatttatataacatatttatatgtataaatcatttggttgacgtctaaggagtgccaagtccgctg
taatattgccacaatatcatagttgttattaagtaagtaagtagttagtgtggaaaaagcgtgtgtatttaataataatt
atacaaaattatatttatgattattatactgtagtaattgcccaaaatattattatatttgc

>ChT
caggggatcgatcgagtcgggccgtggtcgcggcgagctgtcaccgagcagcacgtgaacgcggggcagatgagctagct
cggttcaggcgttacgtaacgggctgatgctgccggagccgagtggccggcgcccatgtgcggcctaagtttcaggacca
gaaacagtccgtcgcagaaaacctccctccgatggggagactgctgtcacaccaatccgcgcgcggcacctcactgacat
atcactaaaattgtgcaatataataactgtagttgttctgtttgtttttgaatcacatttatattgtctaaaattatacg
tatgaagcgttggttatcatgatggacgagattatggtgtcgtgtgagtgttaacgccagagcttacattcacctttcgg
cgcgaaagcgggatctttttgcattacaagtgagcagcactcatcatccaagATGATCAACGTAGCGGGCGTAATCAGCA
TCATCCTGTTTTACGTGCTCATCCTGGCTGTGGGCATCTGGGCCGGACGCAAGAAGCCGGCCGGCAATGACTCCGAGGAG
GAGGTCATGCTGGCTGGCCGGTCTATAGGGCTCTTCGTCGGCATATTCACCATGACTGCGACGTGGGTGGGCGGCGGGTA
CATCAACGGCACCGCGGAGGCCATCTACACGTCGGGCCTGGTGTGGTGCCAGGCGCCCTTCGGGTACGCCCTCTCGCTTG
TCTTTGGCGGGATATTCTTCGCAAACCCGATGCGGCGGCAGGGCTACGTGACCATGCTGGACCCGCTGCAAGACTCCTTC
GGCAGCCGCATGGGCGGGCTGCTGTTCCTGCCCGCCCTCTGCGGAGAGGTGTTCTGGGCTGCTGGCATTTTGGCAGCACT
CGGAGCTACACTGGCCGTCATCATCGACATGGACCACCGCACCTCAGTCATCTTCAGCGCGTGCGTGGCCGTCTTTTACA
CCTTGTTCGGGGGCCTGTACTCTGTAGCCTACACTGACGTCATCCAGCTGTTCTGCATCTTTATCGGGCTGTGGATGTGC
ATTCCGTTTGCGTGGGCCAACTCGCACGTGAAGCCGCTGAGCTCCATGGAAGTGGACTGGATCGGGAGGGTGGAGCCGGA
GTACTACTGGTTCTATGTTGATTACGGGCTGCTGCTGATCTTCGGAGGGATACCATGGCAGGTATACTTCCAGCGAGTGT
TGAGCAGCAAGACGGCGGGGCGTGCTCAGATCCTGTCGTACGTGGCGGCCTTCGGATGCATTATCATGGCCCTGCCGCCC
GTGCTCATTGGGGCCATAGCCAAGGCCACTGCATGGAACGAGACGGAATACCATGGCGCGCTGACCCCGACCGGCGAGCT
GCCCCCGGAGCAGACCTCCATGATCCTGCCGCTGGTGCTGCAGCACCTGACTCCTGACTTCGTGTCCTTCTTCGGGCTGG
GCGCAGTCTCCGCAGCCGTCATGTCCTCCGCCGATTCGAGCGTACTCAGCGCCTCGTCAATGTTCGCGAGGAATGTGTAC
AAGCTGATCTTCCGTCAGAACGCGTCTGAAATGGAAATCATCTGGGTGATGAGGGTCGCCATCCTGGTGGTGGGAGTGCT
GGCTACCGTCATGGCACTCACCATCCCCTCCATATACGGCCTCTGGTCCATGTGCTCCGACCTGGTGTACGTGATCCTGT
TCCCCCAACTCCTGATGGTGGTCCACTTCAAGAAGCACTGCAACACGTACGGCTCGCTCGCCGCCTACATAGTGGCGGCG
CTAGTTCGACTCTCGGGTGGTGAGAAGCTGCTGGGACTGCCGCCCCTGATCCATTACCCGGGCTGGGACCCGGTTAACGA
AGTCCAGCTGTTCCCGTTCAGGACCATGGCGATGGTCATGTCGCTGTTCACGCTCGCATTCATCTCCTGGCTGTCCGTGT
ACCTATTCAACTCCGGGTACTTGAGCCCCGAGTCGGACTACTTCAACTGCGTGGTGAACATCCCCGAGGACATCAGACGC
GTGGACGAGCCGAGCGAGGCGGGCGAGCAGATGTCTGTACTCGGCGGCGTGCCAGGGAGGCTGTATGGCGCCGCCTCCAC
TCTCGTTGGCCCAGACGAGTCCACCGGCCGCATCAACCCCGCCCTCGAACCCGACGACGACCTCGACGACCCTAACGACG
GACCCACACCCCTGTTCGGCACCAGCAACGCCCCCCCACCAGTCCAACCGTTCGGAAAGCAAACCGCTTTCTGAgatcag
taatctcccggcactcccagcagtgtcccacccccattagtgcagcccgagacgaccctgtatttagaatcgtgctcaat
gtcacatcaccgatttcttcccaggacacagttttgtatgtctcactgaaaccatcgccctattctaatatgatccgcgc
cacagagcgaatcactaatataatgaacttattataggaatgcattgaagcaatagcgtatgacctagtgaatgtataaa
atgaatataagcaaacttattttgtagccaagtttaatgttaatgacgcaaatgatacatatcatgatcgagtgttactt
tgagattagaagatattttataatatatactgtcttgtttatattgaagaagattccttatttaagtcaattaatgtaga
gagcacataatatgttacgtgcgtgctttatagatcgtattgtaacgaaatatatgattatatgaatcgtagtaacgatc
acgaataaaattatatgaatatgattgatgctacattattgtgaccaaagtaatattcaaatatattaaatacgacgaat
ggttgaaattttatataatctaattgagatgtttaatcatatcgcttgtaaagcaaacgtaagatcaattcaaattatta
taaaacaaatttaatacatatcactattgtaataattgacttttagtgggtttagtgaaattgcatacgatagaatgata
aatggttgacacacgaagaactgtagcgcattttttttaatgtagtacaaattagtggcaaattattttttatcaaagct
ttatctgtatatttcaatatttctttttatattgtttaatttatacttaggctatagaatttccgctttgttaaaataat
gataaaaaattaagagtaattaaagaaaggtttcgtgctgtcagtgaaggtataaagatgtcatctatgtaaggacacaa
gataacaaaatatttatctacttttgctatattgtagcattcccattctttaaacaaacaggtgtgcaaaactagtcgca
cattaataaaaaaattgtattgcatcattgggtgatgaatcctattaaaatataatgttatttgattgtaacctttctct
aagtccaatattacgactcattattgatagataatttctaatgagccattacggcctaagaggttatgggtgtattgtga
tcaattgtcaagcatcaatcgattaatagaaacatattcatgttgaattatcttccgtatagtcactgatagtacggata
cctttcaatattttagaggatttaatgtgtatcggtgttcaaagatattaattataacctgacatgatatcccaccgacc
tggcgtgtctaaacaatgtttaaataattgatgtactcaccacttacgcttttaaatgtactctttaaagatgacttcat
tattggtgtatgtaatgttatcaaatatgaacctggcttttgatattgttttaagagaaacttatgtgagagtcgtctaa
acgacttttagattatattggagatgtttacgaaatgttttgcaaaaccctttattgtgatataaatgtgtattacagcg
tttctgaccgcgtggtgaagaatgtttatctataaatactcgacctgtaagactacgtacgatacatatcatgtttgtgt
gatttaatataaactatatacatatcatagatgaatatctaattttagtgtgaaacgaaacatatcaatataaatgtaag
agtaggtataggaatcgttgttgttcttcgaccccgttttttgatataaatgcgcatcagttttattccttatacaaaac
tatatatatatgtataatatagcatagtttttacgttatgattgtttttataaaatcaaagtttatctattcgagatgtg
atcttctttaggtaagatgctacacattctggaaaattccaatgtaatattacattaaaaccttttattgcagtaagtaa
agtattatatatgatatgatatttccgtccctgatagggcactttgtaattgatcttgttcaataaaactagtttttacg
ggtt

>VAChT
actggcagggaatgccagtctgggtgaggtgtcccaggtgtgccaagctttgcgcaaaattacaaaaagatcaacatcac
aactggcgcaccatggtcgtacactaactccctaaaacccaatacatatcaaaataatgcactgataaaatttactatag
cataacattttaaaaactattacataaggataccaaagagtagtaatcttagtcttaactttttttaaaaacattaaaaa
gtatttacttaagaataaaaagaaaaagttaacgaatcagagaacgcgttcgaagtttgaaatttcggggagtcgttcgg
ttttagtccggtggtgcgcggggggcagtcgccccctggggctcgaccgtggaggaggacgggcccgcgctgctcgggcg
gctgcagggcgcgctgcgtgggcgcgccggcgccgcctcgccgtcgcgcgtcgccagctccatcaagggctaccttacca
acaaagtcgggtcgctgcagctcagagacacaggttccgaagttccgtttgggggtcgcgacgcgggacatcgctaagca
aatgaacagtgaactaccagaaggatacgcaaccacactacccacgaacatgcatacgagaccccacaaaagataggtat
ttctaaattgcagtgaaaagaaaaagtcaagATGGCGGAAGGACCACAGACGATATGGCAAAAGATCGACGGCACCGTCA
TCCCCGTGGTGAACCTCGAGGTTCGGGAGGTTCGCGAGGTCCTATGGGAGAAGATCAAGGAACCGAGATCCCAAAGAAAA
ATTATCCTGGTCATAGTGTCCATAGCCCTGCTTCTGGACAATATGTTGTACATGGTTATTGTGCCGATAATTCCAGACTA
TTTGAGGTATATAGGCGCATGGGGAGAAGAGGCTTACGACCATGTTGTTACCTTACCACCCATCAGGGAAGGCAATCGAA
CCATTATTCCGACCAAAATTATTCCCGCGACACACGAGGGCCAGGAGTCAGCCACGGGGGTACTGTTCGCGTCTAAAGCA
ATAGTGCAGCTTATGATCAACCCATTCTCTGGTGCCTTAATTGATCGAATCGGGTATGATATACCCATGATGATTGGACT
CGTCATAATGTTTCTCTCGACTTCTGTATTCGCGTGCGGCCGGAGTTACAGTATGCTATTCTTCGCCAGGAGCTTACAAG
GTGTAGGCTCTGCCTTCGCGGACACCTCGGGTCTCGCCATGATAGCTGACAGATTCACAGAAGAAGCTGAGAGATCTAAG
GCCCTTGGTATTGCTCTTGCGTTTATCAGTTTTGGGTGCCTCGTAGCGCCTCCTTTTGGTGGTGCTCTATACCAGTTCGC
TGGCAAAGAAGTGCCGTTCTTGATTCTTGCTTTAATATCCCTAATAGATGGGTTCATGTTGCTACTAGTGATGAAACCTT
TGAAGACTCAGATATATGAGTACAATCAACCAAAAACAGCTGGAACGCCGATTTGGAAATTGCTTATGGATCCATACATT
GCAGTGTGTGCTGGAGCGTTGATGATGTCGAACGTCGCATTAGCGTTTCTTGAACCAACGATATCTTTGTGGATGGAAGA
TAATTTAACCAAAGATAACTGGAAAATTGGTATGATATGGCTCCCAGCATTCTTCCCGCATGTGCTTGGTGTTATAATAA
CAGTGAAGATGGCTAAAAAATATCCTCAGCATCAATGGCTGATGGCAGCTGGTGGGCTCGCTCTGGAGGGTCTATGTTGC
TTCATTATACCATTTGCAAATTCCTACAAGATGCTCATGATTCCTATCTGTGGAATATGTTTCGGTATCGCCTTAATCGA
TACAGCACTGCTCCCGACGCTTGGTTATCTGGTGGATGTGCGATATGTCTCTGTGTACGGCAGTATCTACGCTATCGCCG
ATATATCATACTCATTCGCGTACGCCGTGGGACCTATCATTGCCGGAGAAGTAGTGGAAGCAATTGGTTTCACTGCCTTG
AATCTCCTTATCGCTTTCAGCAATCTGCTCTACGCGCCTGTGCTCATGTACTTGAGGCACATTTACGATTTCAAACCTTT
CGAGAACGAAGCTAATATTTTGATGGGAGATCCTCCTGATAAGGAATACCAAACTTACAGTCTGCAGGATCAGAGGCCTG
TGAATGGCGAATATAAGAACCATTTGGAGTACTCTAACGTTTCTGGGCAAGTGGGTACGGAAGAGTCGAACGTTGACACG
AATACAAGTTACTCTTACGATCAGTCGTATCAAGGAGGGTATCAGAATTATGGGCAAGGCTATGAGCAGCAACAGCAGCA
GCCACAACAGCAACAACAGGGGTACCAGCAAGAGTATCAGCAACAACAGGGATACAGTCAGCCTCGGCAGTTGCCCGCTC
AGCCGCAGCCGCCGGCAAGTAACCCCTTCAGAGCGGCGGCATCGGCCGCTCCCGCGCCCGCCGCCGTCGCCGCTCCGCCT
GCCGCCGCACCCGCCGGCCCCACAATCAAGAACCCCTTCCGGCAAGGCTTTTAGagcgctcctatttcggtgttgttgtc
tatatttttgaatttacttgttgtgtaattataaatatcttaaatttggatactacttcgatcactgagctgcgttacat
cggcggcgagttatttagtgtctgatagatgtctaatacctagttgtgcttgtaattatggtatttgtagaatatctcta
tggctattcttgaaatggttattcattagtcacggttgagcgattgtatcagaaaatggataccattatgagaaaagcca
tgctgtttttcctgttgatattgtattgttcagatgtaacttattacaactgttgattatgccttcttaaaatataataa
ttatgacgacttttccgaacaaatatgaaccaacaatatatcgcttgaccaaagaattgtcggagagtaatcataagaat
aaataaattattatatccgagatgtgaaaaatcagtgaaaaggaaagtgtgataaaatgtgacacgtttaatatgaaatt
ttcaaaataatctttctctaattttggaataataattaacactgattttgcacattgcattaatatgtcatagtgatgac
gaaataattaaaatgaaatttatgtaaagtagacattataatgaacaagtatattattacttttcatgtatgctcatcag
cactacaacggctacgaaggcacaaatatcatcattaaaaaagcctaagataaagtactttgtgatcttttggcacttta
ctttaaaaagttaacataagtacctacatattatattattatttgttaaggtcaaagagatttagataatatgcatttct
tattattgtttaacgtctttggttcagacctttaaataagattaatatgatataataagcattgcatttataaatgtaac
aatgtctgtcatttattaaagtaacattgttactatatcatatgatgtatgtacataatcctgtttatttctctatgtga
cgacagcctgtcagtgtacctgtgaatatgtttgtacactaaggtgtctgtccttatatttttagataattaattttaat
tagggataatcaatccttcctctgctatttcagcaatattagtctaagtcattgtcgctttggaatggatactcaacatt
atatcaattaatatatcaattagtgataggttaggcaaccaacttgtgataaagttgcaaccaaggtaacgaaacatatc
agaatcttttgattcacttaggctaagtgtatgtatagtcataggtccgtttgtctagttgtacagaatcgtattgtcgt
tttactaaactcgtagttactatacggtaagcggttataaaccatcagatacgcactacaatgaggtcgtttggcaaaga
tagccataaaacctagcaattataagtaaaaaactattttgtttattatttttgggatcttattataattgtaaagaatg
atatcgtttatagaacaagttgtttaagcatgagaagcacaaaataaaatcaaaccaagaagttaataattttgcggttt
atttgaattaaacaacgtattaattattatacctactctctcgctaaacgacctctgaaatctatttaatttgcagacga
aaagaatctaaagcagagttgaaataaaaaaaacgtaatatctaaataattgtacaagaaaaagtgacgagcccgaaatg
tcaattgagagtgtataaagataaatgtgaataatattcgtaatggtaaactatatatcgagagtgcttcgattcgattc
aactcagttgcctttgttcccgacgattcgtgcgctgaaccacacaatgcatcgtaccgactataacgattctattaata
gaacatagcctgcaaaagtacaatagcaattgtagatttcatcatccattgcacaaatttcttgtgagcacaaaataaaa
ttagtaatatcgaattatttatattttatgaatagatacgtaactggtaagtaacggagaaacgtaaccatcgtcatgtt
gtcacgagagagtttctctcctaaccatcattgttaggagagaaagtgtaataatctctcctgatggtcacttaa

>EAAT1
ctcggtccgacgtcagtctctccagtcaggacccgactgccgcgcgagacgcacgtgccgatcaccgccgaacactatcg
aacgcacgactttcagttatgctgtgtttatcacttgtaaacaaccgagtgatctcctaaaagcctccagccacttttga
ttttgttgttaaggcccgaagcgaagtccagtATGCCGCTCCAGCTCCCCAGGAACCGCTGTGCGGTTTTCATGAGGGAG
AACCTCCTCACTCTCATGACTGTCATCGGTGTGTTGTCCGGGACGCTACTCGGATGGGGTCTAAGGTCATCAGGGTACGA
GTGGTCCAAACGGGAGGTCATGTACTTCCAATTCCCGGGTGAACTCTTCCTGAGAATGCTGAAGTGTCTAATAGTACCCC
TGCTGGTGTCCTCGATCGTGTCGGCTATCGGATCCCTGGACTTAAGCCTCTCTGGCAAAGTGGGCTTGCGCGCTATCATT
TACTACATGACGACGACGGTGTGCGCCGTGATGCTGGGCATCGCGCTCGTCACAACCATCAAGCCTGGCAAGGACCCTGA
GGCCTACCAGCAGCCGCAGCCGAACGCCACCAAGCTCATCACCAAAGAAACTCTGACCTCTGACACATTGCTCGATTTAA
TTAGGAACGTATTCCCAGAGAACATAGCGCAGGCAACCATAGCGTCCTACAGAACCAAACTGTCATACGATGAGAAGGAC
CCGACACATATTAAAGGACAGCTGGAAACTTACAAAATCAATTCTGACTACCCAAGCGGCAGTAACGTGTTGGGGCTGGT
GTGCTTCAGCGTGGTGCTGGGCATCACTCTCGGCAAGATGGGTGAAAAAGGTCGCCCGCTGCAAAATTTCTTTCACTCTT
TTTCGGAGGCGATGATGATCATTACTGGATGGGTCATATGGTTGTCCCCTCTCGGTGTGTTTTTCTTAGTAACAGCCAAG
ATTATGGAAATAGATTCGTTCAGCGAACTTGTAGGACGTCTCGGGTTGTACTTCATGACGGTGCTGCTGGGACTGTTCTT
GCACGGCTTCGGAACGCTAAGCATATTGTTCATCCTGGCGACCAGGAAATTGCCGTGTCGGTACATCGCTAAGATGGGAC
AAGTGATGGCCACAGCGTTCGGTACCGCGTCCAGCTCAGCGACGATGCCCATAACGATCGGGTGTTGCGACGAAATGGGG
CTGGACCCGCGCATCACGCGGTTTGTCATCCCCATCGGCGCCACCATCAACATGGACGGCACAGCGCTCTACGAGGCGGT
GGCGGCCATCTTTATTGCGCAGCTCAGGAAGGTCGAGATGTCGTTCGGCAAGATTGTCGCCGTCAGCGTGACGGCGACGG
CAGCGAGCATCGGTGCGGCGGGCATTCCGCAAGCGGGGCTGGTCACCATGGTGATGGTGCTGGACACCGTCAACCTGCCT
GCTGAGGATGTTTCTATCATCCTCGCAGTTGATTGGCTACTCGACCGATTCCGAACGACGATCAACGTGGTGTGCGACGC
GTTGGGCGCCATCATAGTTTCGTCCCTCTCGCAGGGTGATATCGAGAAGAACCGCGCCGAGCACAACGAGCGCGAGCTCG
CCAACACGCACGAACTCACCGAAGTCGAGAAAGGGGAACACTGAgctggctgaga

>EAAT2
cttactccacccagaaacattgcggtcgatagttgagccgttcccttaacaatccaatgccccgttgacctgcgcttttt
acaaggtctcgaaataaaacgagcaatagataccgcgcgaagtaatacttatggtgacaattcagataaagagatagact
tagtgcttgtagtatagcaccaaacctgcaccttagtctcatgaaaggattcatgtagactgcattgacatacattcact
gtgaaccaggaaatgatattaacttgcgtgtatttttactccaataaaaccccgaaagcgtttcaaagacaactttacag
ttattaaactggtgaaatataaacaaacgaaaacccaaaacaaaagaatgctgatctaaatctaaatcgtgaaacccaca
acttttgaaaacaaattcaccaatacaggacaaaacaaaaaagctgcaaaaaagacagtcgaggctaaaggaaaccagat
catacgatctgggccgtagagtccactcctacttgtaATGGAGAAAAGTGAACGGTTTTCAGAATACTTGTTCGCGAAGA
TGGGTCCTGGTGACGGTGGGACGAAGACCACGGAAGACCGGATGGCGCCATTCGAGCCGACCGGCGCGAGAAAATGGTTC
ATTGACAACATCATGTTGGTGATCACGCTAGTTGGTGTCATTGCCGGCATTGCTTTAGGATTCGGTCTTCGCCCCTACGA
TCTCGGTCCAGATGCACTCATGATGATATCATATCCTGGAGAGCTATTCATGAGGTTGTTGAAACTAATGATACTGCCCT
TAATAATCGCCAGCCTTATTGCGGGCTCTGCGAGCCTGAACGCCAAGATGAGCGGCAAGATTGCGGTCAGGACTCTATTA
TATTTTATTCTGACGTCTATGTTCAATGCTTCTCTGGGAATTCTTGTAGCAACATTAATACACCCAGGAAAACCAGATTT
GAGAGATAGTTCGATCGGTGTAACAATTGGTAGAAGGGATCACAGCATTTTGGACAGTCTTTTGGATATAGGAAGAAACA
TATTTCCTGATAATATTGTACAGGCTGCATTCCAACAAGCACACACAGTATATGCTGAATCTCCGGCACTGTTTGGTAAA
AATGCAAGTGAAAACGATACGGTGCCAGCCTTAGTACGTGTTATTTCTTACAGATCAGGCACCAACACTTTGGGCTTGGT
ATTCTTCTGTTTGGTCTTCGGCAGTCTACTCGGTACCCTAGGACCTAAAGGGAAAGTAGTGATCGATTTCTTCCAAGCCA
TATTCGAGGTCATCATGAAGATGGTTACGGGAGTCATGTGGTTAACCCCTGTGGGTGTTAGCAGCGTAATCGCTGGCAAG
ATTTTGGGACTTAGTAATGTCGCGCAAGTTATGTCTCAATTGGCTTGGTTCATAGCTACAGTGGCGGTCGGGGTTTTCTT
TTACCAGCTCATTGTAATGCAGCTGATATACTTCGTAGTGTTGAGGAAGAACCCTTACAAATTCTACTGGGGATTATCTC
ATGCAATGTTGACGGCTTCTGCAACTGCATCTACTGCCGCAGCACTCCCAGTAACGTTCCGCGCGATGGAAGGCCCTTTG
CGCGTGGACCCGCGCATCACGCGGTTCGTGTTGCCCATCGGCTGCAACATCAACATGGACGGCACGGCGCTCTTTCTCGC
AGTCGCCAGCATGTTCGTCTGCCAGATGAACTTGATACCTCTGGGGTTCCCACAACTCGCCACTATCTTCCTGACATGCA
CGGCTGCATCAGTGTCATCAGCATCAGTACCGTCAGCAGCGTTGGTGCTTCTGCTAGTAGTTCTGGCAGCACTGGACGCG
CCTGCGCACGATGTATCGCTGCTGTTCGCAGTCGACTGGCTCGTTGATCGTATACGCACAACCAACAATATGCTGGGCGA
TTGTTACGCAGCTGCTGTTGTGGAACATCTGTCTAAGAACGAGCTGATGGCTTGCGACGCAATCTCTAATGAGCCAGGCA
ATAACGGCACCACTCCGACCCTAAACACAGAGGTAGATTTAGGCATCGTGACGCCCAGCAGGAAGTCTATCGCTTCCGAT
GACGTCATCATCGACATGCACTACAGCGGACACCACTGCAACTCCATTAAGAGGATTTAGctctgaaatttaccatatct
ttattgaattggtccttaagttgagggtaaatttgttattgatccaaaaacgattttaatgcagtattctttgaaaaatg
caaattgttaaattatgaacaccactgcaactccatcaagaggatacagctctaaatccacaccatatctttcttgaatt
ggttatcgagtttgggtaaatttggtagtgattctacaaatatcaaattgcagctgttattgtaaaatgcaaagcgttaa
attacggaaatcactgcatatctataaagagaacttaattttgaatctacaccatttttttcatgaaatccttgatttga
aacaaagatcttattgcggttttcctcggaaaatgcaagccgattaatgttattgcatagaatcaaatcgagttcagtag
gtaatgcaatagtttcttagaataatccttaagtgtaactagaaaattattactttgataagagtcaatgtatgtaatac
caaagaatgtcgtctacaattgcattataattgaccatattttataattaagcctctctatagtaaaagctgaattttat
ctttattttttcgctatttattatttctaatcctccgaatctcctacgaaaagtttaattaaatatgagcctgattctga
tatgattctctaaagctaagatttaatttaacaacagtatccgtgtcatgctctgtaagaatcaaaaggagatatgttat
atatgttctcaattttagttttaggtttagacaatcataccagaatctgggccaaaattatcatttgtttgcgttg

>VGluT
cgccgggagcgcatcactcttaaggcgccatcgccggaaaccgaaacaaaacacacccgacaacaaaccatgaaagtgtt
aaaaaagtgaaaaaggttctaaaacaacaaccttcctatattatacaacgcaagcgacacctttcaaatgtcaccttaag
agtgatgcggtcctgtgtacttaacacgtgaactctgaaaactttgattgaacgatatacatgtcaacaaatacatatga
aattattattgtattgttttagagtattgtatataatacaacaaccactctaaagaatatcaatacaaaacatatcaaat
caaaattaccatatctcattataagaatatattattcgtaccacttagggaaaatataattatgtgttgtagagataacg
taattagctacatttatgtcttagttttctaaatgtcttcatatctacgtgcaatatatttatcctactcaggagtgccg
tgattggccaccgccgttacgtagacgagcccgtagcggccaatggcataatgtgctacgcgcagccgtagcacgtagtt
cagaggagcgcggggcgctacgcgatcgacagacgccgcgaaggagcctgctacgcctgggaactgaaattatgtgttag
agaagtgtgaacgtttgatgaagacggtggatccaacATGCAGGGGCTACAAGCCGCGAAAGAGAAGGCTTCGGGCCTTT
TCGCTAACAGACCCCTTTTGTTCAAGAACAGTCAGTATGAGACGTTCCATGTGGACCGGAAGGGCTACAACGTGTACGAT
GGTGACGACCTGGAGACACCACCGTCGCCTGACAGGCCGCCACCGAGACCAATAGATAAATATGTACGAGCTGAATGTCC
ATGTCTAACAGCACGATACACAGTGGCCCTGCTTGCCTGCTTCGGGTTCAGTATAATGTTCGGAATGCGGTGCAACATGA
GCATGGCCAAGTTAAAAATGACAGAAAAAATCAACACTTCGAGTGGTGTCAAAGAAGAAACTCCTTTTGAATGGAGCGTA
AAAGTGGAATCTTCTATTGATTCGTCGTACTTTTTTGGATATCTTATTACTCAAGTTCCTGGGGGCTTTCTGGCTTCTAT
GTATCCCGCAAATAAGATTTTTGGTGCTGCGATCGTCACGTCAGCGATATTAAATATGGCAATACCGGGAGCGATGTCAG
TTGGTCCTGCTGCTGTTGTATTTTTGAAAGTTACTCAAGGATTTGTTGAGGGCGTGACATATCCATCATGTCACGGCATC
TGGAGGATGTGGGCTCCTCCTCTCGAGAGGTCACGGCTGGCGACGTTGGCGTTCTGCGGGACATACGCTGGCATAGTCAT
TGGCATGCCCCTCTCGGGTCTACTCACAGACTACATCTCCTGGGAAGCACCCTTTTACTTCTACGGTGTTTCTGGTGTAA
TCTGGTACGTAATGTGGCTCTGGTTAGTATTTGAGCGGCCCAGTAAGCACCCCCACATCTCAGGCAAGGAGTTGACATAC
ATCGAAGAATCTCTAGGAACAGCCTCGCAGGCTGCCATGCCTGGCTTTTGGAATACACCTTGGAAAGCCTTCGCGACATC
TCCACCGGTGTATGCTATAATTGTTGCGAACTTCTGTAGAACATGGAACTTCTGTTTGTTAGTAATTTTTCAATCTGCAT
ATTTCAACAGCAGGTTCAACATGCAGATTACAGAGTCTGGTTTTGTTGGTGCTATTCCGCATTTGATCATGACCTCGTTG
GTGCCTATTGGTGGTATGCTGGCCGATTACCTGCGCAAGAACAACATTATGACTACGACTAACGTACGCAAGCTTTTCAA
CTGCGGTGGTTTCGGAATGGAAGCATTCTTCTTTGTGCTCGTGGCTTATGCCAATAATAAGTACATCGCTACTATAGAGT
TGACGCTCGGCGTTGCGTGCAGTGGTTTTGCGATATCGGGATACAATGTGAATCACTTGGATATCGCGCCGAGGTACGCC
TCCATCCTGATGGGCTTGTCAAACGGCATCGGAACCATCGCCGGCTTCCTCGTACCTATTGTTATCGACTACATCACACA
AGATAGGGGCGACCACAAGAAAGCTATCGCAGAATGGCGTTCGGTGTTTCTGATGGGTGCGACGGTCCATTTCATCGGTA
TCACCATATACGGTATCTTTGCTTCGGGGGAGCTGCAGCCGTGGGCCGACCCACCACCAGAATTCGACACGACTGTCAAG
TCGTTGGACCATGAGACCACATTCACGGAGCGGCCTTCAGCGCCTCTGAAAGGCTCGGAGCCTCCAGCATACGGCGCCAT
CGCAGCTCCCCCTCGTCCCCCGGCGCCCGAGAAACACGTACCTAATAACCCTTTCGTCAACGGCGCCTTCTATCAGGCAG
AACCCGTGCAACCTCCCTCGCAACATTATGAGGACCCCACTCAAGACGGCACCTACTAAggtccctagtcagcaagcata
tggttaagtggccacttctctatttttatagatagttaggaaaattacatttgtaactgtttcgattcaatagatttaac
caaatatgatgttattgatagcaacagttagatagtttgtaatgtacctacattatcactgatattgtgtacctgtttcc
aaaaaaatattctgattggctaaagctctaggtgatttactgctctaattagaaatagttattgtaa

>GAT
gatacttttgacagttgcaccgttcacatgtatttcatcctgtaatggatgtcatgccctcagacagcaccacattcgag
cacaagcatgtggcgcgcgagcacgcacctgtcaaaagtatcgccgccatcttacagaatttgacgttttcgcgcgcaat
ccaagaaccgttcggataggcagtcacgcgcgcttttttcaaatttcgaaatcggataagttttttttgttttttttttc
agtagtgagtgctctgtaatttgacaatgcggcaggtgtggtgtggtgtgtagtgcggggattgtgatgtgtgtgtgaga
caaaaatcaaaagttggcggtaacttctatctagtccatgtagtacaataaaaatgttgattcagtttaactactagttg
ttaaaagtcttgtcttggtagataatctacttaggaacgcgaaagacgcattcggaacagaagaaggcagtgaaaatatt
aaagatATGGACACAAAATCGGATGACATTGAACTAAGCGCGCAGGGAACAAGCAACAAAGCCAGCGACGTGGCTATCAA
GTCGGGTAAATCCGATCTGCCAGAGCGGGGATCATGGGCCAGCAAACTCGACTTCATTCTGTCCGTGGTCGGCCTGGCCA
TTGGTTTGGGCAACGTGTGGAGGTTCCCCTACCTCTGCTACAAGAATGGTGGCGGCGCTTTCCTCATCCCCTACTTCTTG
ACTCTCTTCTTGGCTGGTATTCCGATGTTCTTCATGGAGCTGGCGATGGGCCAGATGCTTACCATCGGTGGATTGGGCGT
GTTCAAAATTGCACCAATTTTTAAAGGTATTGGGTACGCGGCAGCTGTGATGTCATGTTGGATGAACGTTTACTATATCG
TTATCCTGGCTTGGGCTATTTTCTACTTCTTCATGTCGATGCGATCAGATTTACCATGGCGCAACTGTGATAACTACTGG
AACACTGCCACCTGCGTCAACCCCTACGACCGTAAGAACCTCACGTGTTGGTCGTCACCCATCGACATGAGCACCTACTG
CACCCTCAACGGCAAGAATGTCAGCAAAGCCCTCCTCTCCGATCCCGTGAAGGAGTTCTGGGAGCGACGAGCACTACAGA
TCTCCAGCGGGATCGAGAACATCGGCAACATCCGCTGGGAGCTGGCCGGCACCTTGCTGCTTGTGTGGGTGCTGTGCTAC
TTCTGCATCTGGAAGGGCGTGCGGTGGACCGGAAAGGTCGTCTACTTCACGGCGCTGTTCCCGTATTTCTTGCTTACTGT
GCTGTTAATCAGAGGTATAACTCTCCCTGGTGCGATGGAAGGCATCAAGTTCTACGTGATGCCGAACATGTCCAAGCTCA
TGGAGTCCGAGGTGTGGATCGACGCCGTCACCCAGATCTTTTTCTCATATGGGCTGGGCTTAGGCACCCTGGTGGCTCTT
GGAAGCTATAACAAATTCACTAATAATGTTTACAAAGATGCCTTGATAGTGTGTACAGTCAACTCTAGTACTTCAATGTT
TGCTGGCTTCGTAATATTCTCGGTAGTAGGTTTCATGGCTCACGAACAACAGAGACCAGTAGCGGAGGTGGCCGCTTCAG
GTCCTGGCTTAGCTTTCTTGGCGTATCCGTCAGCGGTTCTACAACTACCCGGCGCTTCGCTCTGGTCCTGCCTGTTCTTC
TTCATGCTGCTGCTCATCGGCCTCGACAGCCAGTTCTGTACCATGGAGGGCTTCATCACAGCCGTCATCGACGAGTGGCC
TAAACTCCTTAGGAGGAGAAAGGAGATTTTCATAGCTATCACTTGCGTCATATCGTATCTGGTCGGGCTATCGTGTATAT
CTGAGGGCGGTATGTACGTCTTCCAAATCCTGGACTCGTACGCGGTGTCCGGCTTCTGTCTGCTGTTCCTAATCTTCTTC
GAGTGCGTGTCGATCTCGTGGGCGTTCGGCGTCAACCGCTTCTACGACGGCATCAAGGAGATGATCGGCTACTACCCCAC
CATCTGGTGGAAGTTCTGCTGGGTCGGGTTCACGCCGGCTATTTGTATTAGCGTGTTCATATTCAACCTGGTGCAGTGGA
CGCCCATCAAGTACATGAACTACGAGTACCCGTGGTGGGCGCACGCCTTCGGCTGGTTCACGGCCGTCTCCTCCATGCTC
TGCATCCCCGGATACATGGTGTATCTGTGGCGCGTCACGCCTGGGACTAGGCAGGAGAAATTCAACAAAATTGTTCGTAT
CCCAGAAGATGTGCCGACACTCCGAACCAAAATGCAAGCTGAGGAGTTAGCGAAGCACAACAAAGCTTAAaactttgact
acttaacaccttatggatctcaaggagatgagacggtcaagtgtcatttttaatcagaataccttttagttttttgcaat
tatcagtaaacaatggtcctccaatataaaaagtcaatgtaacatacaatactgaaatgaatcaatttgtttttaaattt
tgttaattttgttatgtacccaattttgttttgatttaagacaaaattgggtatttgaagaaatgaaaaatattgattga
tattgaaaaaatcatgaatataaaaaacaataatatgtaatcgtcctgtcatatccagtagaaattatgtcaattcaaaa
aaagtacggcttgtattgaggagagtaagatcacgcacaatattattatacctacttatattattgaatgatcgaactta
atttgcttaaactctataattaaagaatattaaagattaaaaattaaatgttcaatattaaatgttccgtatatttaaat
ttttgtacagatattttaatgtatcctgtataaaccaaatgtataatttatgcttttaaacaaaaatatacattatatgt
acttcgcgtattaattattgttataaaacagtattattatcactgtatgtttatgttagttttgtgtgacataatatcta
aatacgatttggtcaaaagatattatataaattactagctagtcttaacgaagatttgacgacttgttgggtgcgtcgcg
acgcgttcatgtgtatttataatttacgctatattttaagtgttactttacgttaatttaagcgagttactaaataaatg
acgttaactatctgttattactgtcttccatttaactatgttagataattatattaactttaagcaaatttgactatagg
tttattaacttcttcgttctagtcaggatttagtgcaataccacccagcctggaggggagcagccataggcagatttcat
ctctgacaaatagcaagccaggtcatatatgcatatcatatttatacatacacatataaagaggagtcaaagataatggt
atcatgttattgtttacaactaagtgtgtcattattgcagtttattttttcaattgcagtgcagaacagaatttgtttag
aaaaaaaatcgagatcgaaatcgataatttaccattaaaattaatggtaaaatacgctaatgacccttacaggtcgcgtc
tgtgtgattctatgagtcagaaatgacccaatggaatatattaaaaagtcactagcaatcctataattatacataaatgt
ttacctatatttttttgaccaaaataatatttagaaaacattgaaacctaagttaattattaaacatccatagatttcat
ttatataaattgtatgagtaattctgactagaataaactaatttattctctttctcttaattggtaatttagataatacc
acgcgtatataaataaaatccttaaaggaagtattttcttaagtttgttattatgtatttagtgataaaaatgaaaacag
atcgattatcgcaaattagaatttgatataagtttaaaactctataatacgagtgtttgaatctgcatggtgtttgaaat
ataatacttatatttaaaataacgacacacaatatttttataaaggttctttttatttatatattttatggaaacctaca
ggtcatttataaagatgagcctattttcaaaaccgtggtcgtgtttttcatatcgtagaataagaattttttgaatattt
ttggtttaacagctttaatttaataaaatataataaaatttttaacgactgcaattattagaaaaggtagtatattgagt
gaaaattaccttcagagtctacgagacctttatttaagcctagcgaaataaaattctgtgttccaaatgagaccaaatct
ttacaataacataaaatatttactctatatctttcttatactgtagattttataaagcaactatgcaacttcgccaatta
aatcttacataacagccgtcggatgttttttattctactaataaacgatttgtataattatattatacatccaatttatt
aaacttggtatttcataaaatatatcgactatacatttatttattttggagcaaagttgagatttttaaaatatttactt
attttataccaatacctattataataacgttttggattttaaatatatgtatgttatatgaaaatatatacttacgtaat
ttacgtgttcataattagtaaatgtatttagagcatgatcgtgtatttgctgagtcaattcgtataagatttcaaaacta
gttattcgaagtgaacattcgtagtatatatatacatattatacctattatatattaatatacattaatgatgtatgatg
catttagatgtgtttatggggcttaagaaattataataaaacgcagtatttactcattgattataagaaatagaaaagta
gataatgtagaaaaaacatatattatgaaaataattatacattaaaattatatttcttgaaagtattatatattggtaaa
taaattcgtagttttttgtgctttgatagtaattttaatgaaactacaatttgtttgtttagattgtggacgaaaaaatt
atattcaattcgaaaaagctatgtttcgcgtgtttcaaaaatttaagtaatatttcatgtcgttataaaagaaacatcag
aaagacatactctatattgtaagtacactacgataatttgtgcttccatataattattatgatattagctataaatttag
cgtattaaaaattttgttagaatgtatgattgcgaatttccacgtgcttttataagatagtatcaattaaagttagtgat
gaaatggttgaaaaaatcgtacttcggagttatgcctactctaattgtaggacgaaagtgtataagtttgtttgttctat
aatcacattgataattaaattatttttgatgatatttagtatgcatgtagattagagaccggactataaagtataatact
tttaagcctactcaaatgcactgtgttaatttttttgatgcttaaatatacttttcaatattatattcgtatttagaata
attatgttagatgatccagtattaaatgatgttttattaggatctttaaggttgtaccatggtttcttatcatgatgtta
gagcgagatggaggtctacattatataaagcattgtcttactctaactatcgtggtcgtatccatagtacaacgattatg
aacatagtgatttcaaacatctgatctgattcaatgtgccatgaattatgtgcaatatgtatgttactttgaaaggatta
tgtaaaattagatggtaatttatttatttcaataaatagttaataatt

>VGAT
cggaaatcttgcccagcagcctccacatcacagacaaaccgtatttaaaaatgttaaaaacctccttagacaaactttaa
aacgatcaaaacgcatttttattagtttcaaaaaactaagtcttaaacgagaatattctcgtaacagaattctaagatgt
ggaggaaaatagtgctgtaggtgaaaacataatgtgataactacacaaaatggtgtacttattagtgtaaagaagtcttc
caaatttgtaggtattataaagttgttacataagtgttcataataaaaataaattgtgtaatatcaatgtcttcccgttg
aggtcaatttgtgacatatcggttaaaaaaaattgggtgaataaagtgtacaattgaaagcgatccaagtcgaataataa
taaaaATGATTAATCTGAACCGGTTCAAAATACCCCCCCTGAAGAATGCTTTGGATGTGGCGATGCAGACGGTTCGCCAA
CAGATGCCCGATAGACCGGGGCCCCCACCACGTCCCCCACAAAACGTACGATTCGCAAACTTAGACAACATGGACGAGAG
CTGCGAGCTGTCGACTATGAACGAGACCACATCGCCTACGTACCAGTCTACTAACCCCACGAATCCGTTCCTCAGCGGCA
ACCTGCAGGCCGAGGATTCCTTCACCAGCTACCAGAACACGTACCCGCAGCAAGATGGTGCGCCACGAACACAGAGTATG
CAAAGTGTTGACTTCTACGCATCATCCGAAGAGGGTGGTTTCGAAGAAGGTGGAGGTAAACCTGGAACCAAGATTAATGA
ATATCAAGCCGCCTGGAACGTCACCAATGCAATTCAGGGAATGTTCGTCGTGTCTTTGCCTTTCGCTGTTCTTCAAGGCG
GCTACTGGGCCATCGCCGCCATGATTGGTATCGCCCACATTTGCTGCTACACCGGCAAAATCCTCGTCGAGTGCCTCTAC
GAAGACGACCCCGTCTCCGGTCAACGCGTCAGAGTCCGTGACTCTTACGTGAGCATCGCAAAAGAATGCTTCGGCAGAAA
GTACGGCGCTCGGATAGTCAACGTGGCCCAAATCATTGAACTTCTCATGACTTGCATCCTGTACGTAGTTGTTTGCGGAG
ACCTCATGATCGGCACTTTCCCCGACGGTTCCATTGACACCCGTTCCTGGATGATGCTCACGGGGATATTTCTTCTCCCT
TTAGCCTTTTTAAAATCCCTGGCTTCCGTCAGTATGCTCTCATTCTGGTGCACAATGAGCCATCTCATCATCAACGCTAT
CGTTCTTGGCTATTGCATTCTGTATATTGGCGACTGGGGATGGTCGAAGGTGAAATGGAGTTTGGATTTCGAGAACTTCC
CCATAAGTTTAGGCGTTATCGTTTTCTCTTATACGTCGCAGATATTCTTGCCTACTCTCGAGGGCAACATGGAAGATCGG
TCCAGATTCGAATGGATGTTGAACTGGTCTCATATCGCAGCTGCCGCGTTCAAATCGATCTTTGGTTACTTATGTTTTTT
GACTTTCCAAAACGACACCCAACAAGTTATTACTAACAATCTCAGATCATCTGGATTCAAGGGGCTTGTCAATTTTTTCC
TCGTCGTTAAAGCGGTGTTGAGTTACCCGTTGCCGTATTATGCCGCTTGTGATTTGTTAGAAAGGGCTCTTTTCAGGGGT
AAGCCTAAAACATTGTTCCCTGTAATTTACGCTCTAGACGGGGAGTTGAAAGTTTGGGGGTTAGCTTGGAGGCTAGGTGT
CATAATGTTCACGATCTTGATGGCGATTTTCATTCCTCATTTCGCTATCCTTATGGGTTTCATCGGCAGCTTCACTGGCA
CTATGTTGAGTTTCATATGGCCCGCGTATTTCCATCTTAAGCTGAAAGGCAATCAACTAGAGAGCACCACCATTGCTTAT
GATTATTTCATCATCGCTTTGGGTGTCCTTTTTGGTGTCATCGGTATGTATGATTCCGGTTCAGCTCTCGTAAAAGCTTA
CAAAATAGGCTTACCATTCTAAgtcgtcaatgtagtttatatagtagataagtaattgttgatctatttttagatttacg
catacttcgtgaatatgtatttactgcgcaacaatcactagcgaacaatattattgttgaaagtacggacgatttagaat
ataaagtgttttattgcgattatatattaaaaaaaggttaataaacgctctctgtattaggcaaattaaccaaatactat
ttattcgatcgtatcacgcatgtcttccattgcagaatagattttttatatatgtatatagagtgtaattttgaagttag
ctattaatttatacaatgaaatgatcatacagtcttccatgattattatacatttattgatattatattatggtatataa
tataacaacgaagtcttccaataacatcacttgctagagggacatagtttcctataataagaaaaaatatctgcttaaaa
gaattgattgattgcagacaataaattggata
